# Supplementary material for: Health-related quality of life of long-term patients receiving opioid agonist therapy: a nested prospective cohort study in Norway
Source: Subst Abuse Treat Prev Policy. 2020 Sep 3;15:68. doi: 10.1186/s13011-020-00309-y (PMC7469909; doi:10.1186/s13011-020-00309-y)
Supplement: Supplementary file 1 — Additional file 1. OAT = opioid agonist therapy. Flow chart of study sample. [file 13011_2020_309_MOESM1_ESM.vsdx]

Archive with 20 entries (20 files):
- [Content_Types].xml
- _rels/.rels
- visio/pages/pages.xml
- visio/_rels/document.xml.rels
- visio/pages/_rels/pages.xml.rels
- visio/masters/_rels/masters.xml.rels
- visio/document.xml
- visio/masters/masters.xml
- visio/masters/master2.xml
- visio/pages/_rels/page1.xml.rels
- visio/pages/page1.xml
- visio/masters/master5.xml
- visio/masters/master4.xml
- visio/masters/master3.xml
- visio/masters/master1.xml
- visio/windows.xml
- docProps/thumbnail.emf
- docProps/app.xml
- docProps/core.xml
- docProps/custom.xml
