# Supplementary material for: Health-related quality of life of long-term patients receiving opioid agonist therapy: a nested prospective cohort study in Norway
Source: Subst Abuse Treat Prev Policy. 2020 Sep 3;15:68. doi: 10.1186/s13011-020-00309-y (PMC7469909; doi:10.1186/s13011-020-00309-y)
Supplement: Supplementary file 1 — Additional file 1. OAT = opioid agonist therapy. Flow chart of study sample. [file 13011_2020_309_MOESM1_ESM.vsdx › visio/pages/_rels/pages.xml.rels]

<?xml version="1.0" encoding="UTF-8" standalone="yes"?>
<Relationships xmlns="http://schemas.openxmlformats.org/package/2006/relationships"><Relationship Id="rId1" Type="http://schemas.microsoft.com/visio/2010/relationships/page" Target="page1.xml"/></Relationships>
