# Supplementary material for: Health-related quality of life of long-term patients receiving opioid agonist therapy: a nested prospective cohort study in Norway
Source: Subst Abuse Treat Prev Policy. 2020 Sep 3;15:68. doi: 10.1186/s13011-020-00309-y (PMC7469909; doi:10.1186/s13011-020-00309-y)
Supplement: Supplementary file 1 — Additional file 1. OAT = opioid agonist therapy. Flow chart of study sample. [file 13011_2020_309_MOESM1_ESM.vsdx › visio/masters/masters.xml]

<?xml version='1.0' encoding='utf-8' ?>
<Masters xmlns='http://schemas.microsoft.com/office/visio/2012/main' xmlns:r='http://schemas.openxmlformats.org/officeDocument/2006/relationships' xml:space='preserve'><Master ID='2' NameU='Process' IsCustomNameU='1' Name='Prosess' IsCustomName='1' Prompt='Dra figuren bort på tegningssiden.' IconSize='1' AlignName='2' MatchByName='0' IconUpdate='1' UniqueID='{28793057-0002-0000-8E40-00608CF305B2}' BaseID='{15A50647-7503-42A7-8B21-76CD97299D15}' PatternFlags='0' Hidden='0' MasterType='2'><PageSheet LineStyle='0' FillStyle='0' TextStyle='0'><Cell N='PageWidth' V='4' U='MM'/><Cell N='PageHeight' V='4' U='MM'/><Cell N='ShdwOffsetX' V='0.1181102362204724' U='MM'/><Cell N='ShdwOffsetY' V='-1.377952755905512' U='MM'/><Cell N='PageScale' V='0.03937007874015748' U='MM'/><Cell N='DrawingScale' V='0.03937007874015748' U='MM'/><Cell N='DrawingSizeType' V='4'/><Cell N='DrawingScaleType' V='0'/><Cell N='InhibitSnap' V='0'/><Cell N='PageLockReplace' V='0' U='BOOL'/><Cell N='PageLockDuplicate' V='0' U='BOOL'/><Cell N='UIVisibility' V='0'/><Cell N='ShdwType' V='0'/><Cell N='ShdwObliqueAngle' V='0'/><Cell N='ShdwScaleFactor' V='1'/><Cell N='DrawingResizeType' V='1'/><Cell N='PrintPageOrientation' V='0'/><Cell N='PaperKind' V='0'/><Cell N='ShapeKeywords' V='Prosess,funksjon,prosedyre,handling,oppgave,grunnleggende,flytskjema,flyt,data,forretning,seks,6,sigma,iSO,9000'/><Section N='Layer'><Row IX='0'><Cell N='Name' V='Flytskjema'/><Cell N='Color' V='255'/><Cell N='Status' V='0'/><Cell N='Visible' V='1'/><Cell N='Print' V='1'/><Cell N='Active' V='0'/><Cell N='Lock' V='0'/><Cell N='Snap' V='1'/><Cell N='Glue' V='1'/><Cell N='NameUniv' V='Flowchart'/><Cell N='ColorTrans' V='0' F='No Formula'/></Row></Section></PageSheet><Icon>
AAABAAEAICAQFAAAAADoAgAAFgAAACgAAAAgAAAAQAAAAAEABAAAAAAAgAIAAAAAAAAAAAAAAAAAA
AAAAAAAAAAAAACAAACAAAAAgIAAgAAAAIAAgACAgAAAgICAAMDAwAAAAP8AAP8AAAD//wD/AAAA/w
D/AP//AAD///8AAAAAAAAAAAAAAAAAAAAAAAAAAAAAAAAAAAAAAAAAAAAAAAAAAAAAAAAAAAAAAAA
AAAAAAAAAAAAAAAAAAAAAAAAAAAAAAAAAAAAAAAAAAAAAAAAAAAAAAAAAAAAAAAAAAAAAAAAAAAAA
AAAAAAAAAAB3d3d3d3d3d3d3d3d3dwAA//////////////////9wAP//////////////////cAD//
////////////////3AA//////////////////9wAP//////////////////cAD///////////////
///3AA//////////////////9wAP//////////////////cAD//////////////////3AA///////
///////////9wAP//////////////////cAD//////////////////3AA//////////////////9w
AP//////////////////cAD//////////////////3AA//////////////////9wAAAAAAAAAAAAA
AAAAAAAAAAAAAAAAAAAAAAAAAAAAAAAAAAAAAAAAAAAAAAAAAAAAAAAAAAAAAAAAAAAAAAAAAAAAA
AAAAAAAAAAAAAAAAAAAAAAAAAAAAAAAAAAAAAAAAAAAAAAAAAAAAAAAAAAAAAAAAAAAAAAAAAAAAA
AAAD/////////////////////////////////////gAAAAcAAAAHAAAABwAAAAcAAAAHAAAABwAAA
AcAAAAHAAAABwAAAAcAAAAHAAAABwAAAAcAAAAHAAAABwAAAAcAAAAGAAAAB/////////////////
////////////////////w==</Icon><Rel r:id='rId1'/></Master><Master ID='4' NameU='Dynamic connector' IsCustomNameU='1' Name='Dynamisk kobling' IsCustomName='1' Prompt='T' IconSize='1' AlignName='2' MatchByName='1' IconUpdate='0' UniqueID='{002A9113-0000-0000-8E40-00608CF305B2}' BaseID='{F7290A45-E3AD-11D2-AE4F-006008C9F5A9}' PatternFlags='0' Hidden='0' MasterType='541'><PageSheet LineStyle='0' FillStyle='0' TextStyle='0'><Cell N='PageWidth' V='3.937007874015748'/><Cell N='PageHeight' V='3.937007874015748'/><Cell N='ShdwOffsetX' V='0.1181102362204724'/><Cell N='ShdwOffsetY' V='-0.1181102362204724'/><Cell N='PageScale' V='0.03937007874015748' U='MM'/><Cell N='DrawingScale' V='0.03937007874015748' U='MM'/><Cell N='DrawingSizeType' V='4'/><Cell N='DrawingScaleType' V='0'/><Cell N='InhibitSnap' V='0'/><Cell N='PageLockReplace' V='0' U='BOOL'/><Cell N='PageLockDuplicate' V='0' U='BOOL'/><Cell N='UIVisibility' V='0'/><Cell N='ShdwType' V='0'/><Cell N='ShdwObliqueAngle' V='0'/><Cell N='ShdwScaleFactor' V='1'/><Cell N='DrawingResizeType' V='0'/><Section N='Layer'><Row IX='0'><Cell N='Name' V='Kobling'/><Cell N='Color' V='255'/><Cell N='Status' V='0'/><Cell N='Visible' V='1'/><Cell N='Print' V='1'/><Cell N='Active' V='0'/><Cell N='Lock' V='0'/><Cell N='Snap' V='1'/><Cell N='Glue' V='1'/><Cell N='NameUniv' V='Connector'/><Cell N='ColorTrans' V='0'/></Row></Section></PageSheet><Icon>
AAABAAEAICAQFAAAAADoAgAAFgAAACgAAAAgAAAAQAAAAAEABAAAAAAAgAIAAAAAAAAAAAAAAAAAA
AAAAAAAAAAAAACAAACAAAAAgIAAgAAAAIAAgACAgAAAgICAAMDAwAAAAP8AAP8AAAD//wD/AAAA/w
D/AP//AAD///8AAAAAAAAAAAAAAAAAAAAAAAAAAAAAAAAAAAAAAAAAAAAAAAAAAAAAAAAAAAAAAAA
AAAAAAAeHh4eAAAAAAAAAAAAAAAAIAAAAcAAAAAAAAAAAAAADNzMzAIAAAAAAAAAAAAAAAAAAAwBw
AAAAAAAAAAAAAw///wMAgAAAAAAAAAAAAHgP//8IeHh4eHh4eHAAAACAD/n/AwCAAAAAAACAAAAAc
ACZkAAAcAAAAAAAcAAAAIAACTAAAIAAAAAAAIAAAABwAAAAAABwAAAAAABwAAAAgAAAMAAAgAAAAA
AAgAAAAHAAADMzM3MzMzMAAHAAAACAAAAAAAAAAAADAACAAAAAcAAAAAAAcAAAAwAAcAAAAIAAAAA
AAIAAAAMAAIAAAABwAAAAAABwAAADAABwAAAAgAAAAAAAgAAAAwAAgAAAAHAAAAAAAHAAM5MzMHAA
AACAAAAAAACAAAmZADCAAAAAcAAAAAAAcAD/n/AwcAAAAIeHh4eHh4eA///wh4AAAAAAAAAAAABwA
P//8DAAAAAAAAAAAAAAgAAAAAAAAAAAAAAAAAAAAHAAAHAAAAAAAAAAAAAAAACAAACAAAAAAAAAAA
AAAAAAeHh4cAAAAAAAAAAAAAAAAAAAAAAAAAAAAAAAAAAAAAAAAAAAAAAAAAAAAAAAAAAAAAAAAAA
AAAD/////////////////gH///79///4Df//8A3//+AN///AAAAf0A3/39Ad/9/eff/f3H3/3959/
9/eAAPf3gAD39/989/f/fPf3/3z39/989/f/cBf3/2AX9/9gF/AAAAf//2Af//9gP///ff///33//
/8B/////////////////w==</Icon><Rel r:id='rId2'/></Master><Master ID='6' NameU='Multi-Line' IsCustomNameU='1' Name='Flere linjer' IsCustomName='1' Prompt='Dra figuren bort på siden og endre ved hjelp av de gule firkantene.  Høyreklikk for å legge til eller fjerne punkter.' IconSize='1' AlignName='2' MatchByName='0' IconUpdate='1' UniqueID='{078D0287-000C-0000-8E40-00608CF305B2}' BaseID='{BEA9F1B8-5019-43F9-95E9-167C425E0508}' PatternFlags='0' Hidden='0' MasterType='1'><PageSheet LineStyle='0' FillStyle='0' TextStyle='0'><Cell N='PageWidth' V='3.937007874015748' U='MM'/><Cell N='PageHeight' V='3.937007874015748' U='MM'/><Cell N='ShdwOffsetX' V='0.1181102362204724'/><Cell N='ShdwOffsetY' V='-0.1181102362204724'/><Cell N='PageScale' V='0.03937007874015748' U='MM'/><Cell N='DrawingScale' V='0.03937007874015748' U='MM'/><Cell N='DrawingSizeType' V='0'/><Cell N='DrawingScaleType' V='0'/><Cell N='InhibitSnap' V='0'/><Cell N='PageLockReplace' V='0' U='BOOL'/><Cell N='PageLockDuplicate' V='0' U='BOOL'/><Cell N='UIVisibility' V='0'/><Cell N='ShdwType' V='0'/><Cell N='ShdwObliqueAngle' V='0'/><Cell N='ShdwScaleFactor' V='1'/><Cell N='DrawingResizeType' V='1'/><Cell N='ShapeKeywords' V='skilt,symbol,peker,indikator,indikator,markør,retning,pilspiss,projeksjon'/></PageSheet><Icon>
AAABAAEAICAQFAAAAADoAgAAFgAAACgAAAAgAAAAQAAAAAEABAAAAAAAgAIAAAAAAAAAAAAAAAAAA
AAAAAAAAAAAAACAAACAAAAAgIAAgAAAAIAAgACAgAAAgICAAMDAwAAAAP8AAP8AAAD//wD/AAAA/w
D/AP//AAD///8AAAAAAAAAAAAAAAAAAAAAAAAAAAAAAAAAAAAAAAAAAAAAAAAAAAAAAAAAAAAAAAA
AAAAAAAAAAAAAAAAAAAAAAAAAAAAAAAAAAAAAAAAAAAAAAAAAAAAAAAAAAAAAAAAAAAAAAAAAAAAA
AAAAAAAAAAAAAAAAAAAAAAAAAAAAAAAAAAAAAAAAAAAAAAAAAAAAAAAAAAAAAAAAAAAAAAAAAAAAA
AAAAAAAAAAAAAAAAAAAAAAAAAAAAAAAAAAAAAAAAAAAAAAAAAAAAAAAAAAAAAAAAAAAAAAAAAAAAA
AAAAAAAAAAAAAAAAAAAAAAAAAAAAAAAAAAAAAAAAAAAAAAAAAAAAAAAAAAAAAAAAAAAAAAAAAAAAA
AAAAAAAAAAAAAAAAAAAAAAAAAAAAAAAAAAAAAAAAAAAAAAAAAAAAAAAAAAAAAAAAAAAAAAAAAAAAA
AAAAAAAAAAAAAAAAAAAAAAAAAAAAAAAAAAAAAAAAAAAAAAAAAAAAAAAAAAAAAAAAAAAAAAAAAAAAA
AAAAAAAAAAAAAAAAAAAAAAAAAAAAAAAAAAAAAAAAAAAAAAAAAAAAAAAAAAAAAAAAAAAAAAAAAAAAA
AAAAAAAAAAAAAAAAAAAAAAAAAAAAAAAAAAAAAAAAAAAAAAAAAAAAAAAAAAAAAAAAAAAAAAAAAAAAA
AAAD///////////////////////////////////////////////+/////3////+/////3////+///
//3////+/////3/w//+8P7/////f////7/////f////7/////////////////////////////////
////////////////////w==</Icon><Rel r:id='rId3'/></Master><Master ID='7' NameU='Modern Arrow' IsCustomNameU='1' Name='Moderne pil' IsCustomName='1' Prompt='Dra bort på siden, og bruk deretter de grå og hvite endene til å koble eller de gule firkantene til å endre figuren.' IconSize='1' AlignName='2' MatchByName='0' IconUpdate='1' UniqueID='{078D020A-0005-0000-8E40-00608CF305B2}' BaseID='{1F245A3F-CE6F-4078-A3B0-C9714037C08C}' PatternFlags='0' Hidden='0' MasterType='1'><PageSheet LineStyle='0' FillStyle='0' TextStyle='0'><Cell N='PageWidth' V='3.937007874015748' U='MM'/><Cell N='PageHeight' V='3.937007874015748' U='MM'/><Cell N='ShdwOffsetX' V='0.1181102362204724'/><Cell N='ShdwOffsetY' V='-0.1181102362204724'/><Cell N='PageScale' V='0.03937007874015748' U='MM'/><Cell N='DrawingScale' V='0.03937007874015748' U='MM'/><Cell N='DrawingSizeType' V='0'/><Cell N='DrawingScaleType' V='0'/><Cell N='InhibitSnap' V='0'/><Cell N='PageLockReplace' V='0' U='BOOL'/><Cell N='PageLockDuplicate' V='0' U='BOOL'/><Cell N='UIVisibility' V='0'/><Cell N='ShdwType' V='0'/><Cell N='ShdwObliqueAngle' V='0'/><Cell N='ShdwScaleFactor' V='1'/><Cell N='DrawingResizeType' V='1'/><Cell N='ShapeKeywords' V='tegn,symbol,peker,indikator,indikator,markør,retning,pilspiss,smal'/></PageSheet><Icon>
AAABAAEAICAQFAAAAADoAgAAFgAAACgAAAAgAAAAQAAAAAEABAAAAAAAgAIAAAAAAAAAAAAAAAAAA
AAAAAAAAAAAAACAAACAAAAAgIAAgAAAAIAAgACAgAAAgICAAMDAwAAAAP8AAP8AAAD//wD/AAAA/w
D/AP//AAD///8AAAAAAAAAAAAAAAAAAAAAAAAAAAAAAAAAAAAAAAAAAAAAAAAAAAAAAAAAAAAAAAA
AAAAAAAAAAAAAAAAAAAAAAAAAAAAAAAAAAAAAAAAAAAAAAAAAAAAAAAAAAAAAAAAAAAAAAAAP8AAA
AAAAAAAAAAAAAAAA//8AAAAAAAAAAAAAAAAAD//wAAAAAAAAAAAAAAAAAP//AAAAAAAAAAAAAAAAA
A//8AAAAAAAAAAAAAAAAAD//wAAAAAAAAAAAAAAAAAP//AAAAAAAAAAAAAAAAAA//8AAAAAAAAAAA
AAAAAAD///d3d3d3d3d3d3d3cAAP//////////////////cACP/////////////////3AACP/4AAA
AAAAAAAAAAAAAAACP/3AAAAAAAAAAAAAAAAAACP/3AAAAAAAAAAAAAAAAAACP/3AAAAAAAAAAAAAA
AAAACP/3AAAAAAAAAAAAAAAAAACP/3AAAAAAAAAAAAAAAAAACP/3AAAAAAAAAAAAAAAAAACP+AAAA
AAAAAAAAAAAAAAACIAAAAAAAAAAAAAAAAAAAAAAAAAAAAAAAAAAAAAAAAAAAAAAAAAAAAAAAAAAAA
AAAAAAAAAAAAAAAAAAAAAAAAAAAAAAAAAAAAAAAAAAAAAAAAAAAAAAAAAAAAAAAAAAAAAAAAAAAAA
AAAD////////////////////////////n////x////4H///8D///+B////A////gf///wP///4H//
/8AAAAGAAAABwAAAAeAAAAHwP///+D////wf///+D////wf///+D////wf///+P////3/////////
////////////////////w==</Icon><Rel r:id='rId4'/></Master><Master ID='8' NameU='Simple Arrow' IsCustomNameU='1' Name='Enkel pil' IsCustomName='1' Prompt='Dra bort på siden, og bruk deretter de grå og hvite endepunktene til å koble eller de gule firkantene til å endre figuren.' IconSize='1' AlignName='2' MatchByName='0' IconUpdate='1' UniqueID='{078D01FA-0002-0000-8E40-00608CF305B2}' BaseID='{9951FCFB-801C-4BC5-96B7-9AB52AACEE84}' PatternFlags='0' Hidden='0' MasterType='8197'><PageSheet LineStyle='0' FillStyle='0' TextStyle='0'><Cell N='PageWidth' V='3.937007874015748' U='MM'/><Cell N='PageHeight' V='3.937007874015748' U='MM'/><Cell N='ShdwOffsetX' V='0.1181102362204724'/><Cell N='ShdwOffsetY' V='-0.1181102362204724'/><Cell N='PageScale' V='0.03937007874015748' U='MM'/><Cell N='DrawingScale' V='0.03937007874015748' U='MM'/><Cell N='DrawingSizeType' V='0'/><Cell N='DrawingScaleType' V='0'/><Cell N='InhibitSnap' V='0'/><Cell N='PageLockReplace' V='0' U='BOOL'/><Cell N='PageLockDuplicate' V='0' U='BOOL'/><Cell N='UIVisibility' V='0'/><Cell N='ShdwType' V='0'/><Cell N='ShdwObliqueAngle' V='0'/><Cell N='ShdwScaleFactor' V='1'/><Cell N='DrawingResizeType' V='1'/><Cell N='ShapeKeywords' V='skilt,symbol,peker,indikator,indikator,markør,retning,pilspiss'/></PageSheet><Icon>
AAABAAEAICAQFAAAAADoAgAAFgAAACgAAAAgAAAAQAAAAAEABAAAAAAAgAIAAAAAAAAAAAAAAAAAA
AAAAAAAAAAAAACAAACAAAAAgIAAgAAAAIAAgACAgAAAgICAAMDAwAAAAP8AAP8AAAD//wD/AAAA/w
D/AP//AAD///8AAAAAAAAAAAAAAAAAAAAAAAAAAAAAAAAAAAAAAAAAAAAAAAAAAAAAAAAAAAAAAAA
AAAAAAAAAAAAAAAAAAAAAAAAAAAAAAAAAAAAAAAAAAAAAAAAAAAAAAAAAAAAAAAAAAAAAAAAAAAAA
AAAAAAAAAAAAAAAAAAAAAAAAAAAAAAAAAAAAAAAAAAAAAAAAAAAAAAAAAAAAAAAAAAAAAAAAAAAAA
AAAAAAAAAAAAAAAAAAAAAAAAAAAAAAAAAAAAAAAAAAAAAAAAAAAAAAAAAAAAAAA8AAAAAAAAAAAAA
AAAAAAD/////////////////9wAP//////////////////cACP/////////////////3AACP+IiIi
IiIiIiIiIiIhwAACAAAAAAAAAAAAAAAAAAAAAAAAAAAAAAAAAAAAAAAAAAAAAAAAAAAAAAAAAAAAA
AAAAAAAAAAAAAAAAAAAAAAAAAAAAAAAAAAAAAAAAAAAAAAAAAAAAAAAAAAAAAAAAAAAAAAAAAAAAA
AAAAAAAAAAAAAAAAAAAAAAAAAAAAAAAAAAAAAAAAAAAAAAAAAAAAAAAAAAAAAAAAAAAAAAAAAAAAA
AAAAAAAAAAAAAAAAAAAAAAAAAAAAAAAAAAAAAAAAAAAAAAAAAAAAAAAAAAAAAAAAAAAAAAAAAAAAA
AAAD///////////////////////////////////////////////////////////v////z////5AAA
AcAAAAGAAAABwAAAAeAAAAHwAAAB+////////////////////////////////////////////////
////////////////////w==</Icon><Rel r:id='rId5'/></Master></Masters>
