# Supplementary material for: Health-related quality of life of long-term patients receiving opioid agonist therapy: a nested prospective cohort study in Norway
Source: Subst Abuse Treat Prev Policy. 2020 Sep 3;15:68. doi: 10.1186/s13011-020-00309-y (PMC7469909; doi:10.1186/s13011-020-00309-y)
Supplement: Supplementary file 1 — Additional file 1. OAT = opioid agonist therapy. Flow chart of study sample. [file 13011_2020_309_MOESM1_ESM.vsdx › visio/pages/page1.xml]

<?xml version='1.0' encoding='utf-8' ?>
<PageContents xmlns='http://schemas.microsoft.com/office/visio/2012/main' xmlns:r='http://schemas.openxmlformats.org/officeDocument/2006/relationships' xml:space='preserve'><Shapes><Shape ID='1' NameU='Process' Name='Prosess' Type='Shape' Master='2'><Cell N='PinX' V='3.534600242277407'/><Cell N='PinY' V='10.74586577290672'/><Cell N='Width' V='5.612507571168989'/><Cell N='Height' V='0.6151733603040435'/><Cell N='LocPinX' V='2.806253785584495' F='Width*0.5'/><Cell N='LocPinY' V='0.3075866801520217' F='Height*0.5'/><Cell N='LayerMember' V='0'/><Cell N='TxtPinX' V='2.806253785584494' F='Inh'/><Cell N='TxtPinY' V='0.3075866801520217' F='Inh'/><Cell N='TxtWidth' V='5.612507571168989' F='Inh'/><Cell N='TxtHeight' V='0.6151733603040435' F='Inh'/><Cell N='TxtLocPinX' V='2.806253785584494' F='Inh'/><Cell N='TxtLocPinY' V='0.3075866801520217' F='Inh'/><Cell N='FillForegnd' V='#dbeef3' F='THEMEGUARD(MSOTINT(THEMEVAL("AccentColor4"),80))'/><Cell N='FillBkgnd' V='#e4f2f5' F='THEMEGUARD(SHADE(FillForegnd,LUMDIFF(THEMEVAL("FillColor"),THEMEVAL("FillColor2"))))'/><Cell N='FillGradientEnabled' V='0'/><Section N='Actions'><Row N='SetDefaultSize'><Cell N='Invisible' V='0' F='Inh'/></Row><Row N='ResizeWithText'><Cell N='Invisible' V='0' F='Inh'/></Row></Section><Section N='Connection'><Row T='Connection' IX='0'><Cell N='Y' V='0.3075866801520217' F='Inh'/></Row><Row T='Connection' IX='1'><Cell N='X' V='5.612507571168989' F='Inh'/><Cell N='Y' V='0.3075866801520217' F='Inh'/></Row><Row T='Connection' IX='2'><Cell N='X' V='2.806253785584494' F='Inh'/></Row><Row T='Connection' IX='3'><Cell N='X' V='2.806253785584494' F='Inh'/><Cell N='Y' V='0.6151733603040435' F='Inh'/></Row></Section><Section N='Character'><Row IX='0'><Cell N='Size' V='0.1666666666666667' U='PT'/><Cell N='LangID' V='en-US'/></Row></Section><Section N='Geometry' IX='0'><Row T='LineTo' IX='2'><Cell N='X' V='5.612507571168989' F='Inh'/></Row><Row T='LineTo' IX='3'><Cell N='X' V='5.612507571168989' F='Inh'/><Cell N='Y' V='0.6151733603040435' F='Inh'/></Row><Row T='LineTo' IX='4'><Cell N='Y' V='0.6151733603040435' F='Inh'/></Row></Section><Text><cp IX='0'/>Approximately 900 OAT patients across nine OAT outpatient clinics
 in Bergen and Stavanger invited
</Text></Shape><Shape ID='4' NameU='Process.4' Name='Prosess.4' Type='Shape' Master='2'><Cell N='PinX' V='2.66599788007268'/><Cell N='PinY' V='7.86632281538478'/><Cell N='Width' V='1.002233494851605'/><Cell N='Height' V='1.250852499284884'/><Cell N='LocPinX' V='0.5011167474258025' F='Width*0.5'/><Cell N='LocPinY' V='0.6254262496424418' F='Height*0.5'/><Cell N='LayerMember' V='0'/><Cell N='FillForegnd' V='#eeeaf2' F='THEMEGUARD(MSOTINT(THEMEVAL("AccentColor3"),80))'/><Cell N='FillBkgnd' V='#f2eff5' F='THEMEGUARD(SHADE(FillForegnd,LUMDIFF(THEMEVAL("FillColor"),THEMEVAL("FillColor2"))))'/><Cell N='FillGradientEnabled' V='0'/><Cell N='TxtPinX' V='0.5011167474258025' F='Inh'/><Cell N='TxtPinY' V='0.6254262496424418' F='Inh'/><Cell N='TxtWidth' V='1.002233494851605' F='Inh'/><Cell N='TxtHeight' V='1.250852499284884' F='Inh'/><Cell N='TxtLocPinX' V='0.5011167474258025' F='Inh'/><Cell N='TxtLocPinY' V='0.6254262496424418' F='Inh'/><Section N='Actions'><Row N='SetDefaultSize'><Cell N='Invisible' V='0' F='Inh'/></Row><Row N='ResizeWithText'><Cell N='Invisible' V='0' F='Inh'/></Row></Section><Section N='User'><Row N='ResizeTxtHeight'><Cell N='Value' V='0.8661417322834646' U='MM' F='Inh'/></Row></Section><Section N='Character'><Row IX='0'><Cell N='Size' V='0.1666666666666667' U='PT'/><Cell N='LangID' V='en-IE'/></Row><Row IX='1'><Cell N='Font' V='Themed' F='THEMEVAL()'/><Cell N='Color' V='#000000' F='THEMEVAL("TextColor",RGB(0,0,0))'/><Cell N='Style' V='Themed' F='THEMEVAL()'/><Cell N='Case' V='0'/><Cell N='Pos' V='0'/><Cell N='FontScale' V='1'/><Cell N='Size' V='0.1666666666666667' U='PT'/><Cell N='DblUnderline' V='0'/><Cell N='Overline' V='0'/><Cell N='Strikethru' V='0'/><Cell N='DoubleStrikethrough' V='0'/><Cell N='Letterspace' V='0'/><Cell N='ColorTrans' V='0'/><Cell N='AsianFont' V='Themed' F='THEMEVAL()'/><Cell N='ComplexScriptFont' V='Themed' F='THEMEVAL()'/><Cell N='ComplexScriptSize' V='-1'/><Cell N='LangID' V='nb-NO'/></Row><Row IX='2'><Cell N='Font' V='Themed' F='THEMEVAL()'/><Cell N='Color' V='#000000' F='THEMEVAL("TextColor",RGB(0,0,0))'/><Cell N='Style' V='Themed' F='THEMEVAL()'/><Cell N='Case' V='0'/><Cell N='Pos' V='0'/><Cell N='FontScale' V='1'/><Cell N='Size' V='0.1666666666666667' U='PT'/><Cell N='DblUnderline' V='0'/><Cell N='Overline' V='0'/><Cell N='Strikethru' V='0'/><Cell N='DoubleStrikethrough' V='0'/><Cell N='Letterspace' V='0'/><Cell N='ColorTrans' V='0'/><Cell N='AsianFont' V='Themed' F='THEMEVAL()'/><Cell N='ComplexScriptFont' V='Themed' F='THEMEVAL()'/><Cell N='ComplexScriptSize' V='-1'/><Cell N='LangID' V='en-IE'/></Row></Section><Section N='Connection'><Row T='Connection' IX='0'><Cell N='Y' V='0.6254262496424418' F='Inh'/></Row><Row T='Connection' IX='1'><Cell N='X' V='1.002233494851605' F='Inh'/><Cell N='Y' V='0.6254262496424418' F='Inh'/></Row><Row T='Connection' IX='2'><Cell N='X' V='0.5011167474258025' F='Inh'/></Row><Row T='Connection' IX='3'><Cell N='X' V='0.5011167474258025' F='Inh'/><Cell N='Y' V='1.250852499284884' F='Inh'/></Row></Section><Section N='Geometry' IX='0'><Row T='LineTo' IX='2'><Cell N='X' V='1.002233494851605' F='Inh'/></Row><Row T='LineTo' IX='3'><Cell N='X' V='1.002233494851605' F='Inh'/><Cell N='Y' V='1.250852499284884' F='Inh'/></Row><Row T='LineTo' IX='4'><Cell N='Y' V='1.250852499284884' F='Inh'/></Row></Section><Text><cp IX='0'/>609 (68%) with <cp IX='1'/>EQ-5D-5L data<cp IX='2'/> at baseline
</Text></Shape><Shape ID='5' NameU='Process.5' Name='Prosess.5' Type='Shape' Master='2'><Cell N='PinX' V='4.325251110438117'/><Cell N='PinY' V='7.895562536831333'/><Cell N='Width' V='1.002233494851605'/><Cell N='Height' V='1.230346720608091'/><Cell N='LocPinX' V='0.5011167474258027' F='Width*0.5'/><Cell N='LocPinY' V='0.6151733603040456' F='Height*0.5'/><Cell N='LayerMember' V='0'/><Cell N='FillForegnd' V='#eeeaf2' F='THEMEGUARD(MSOTINT(THEMEVAL("AccentColor3"),80))'/><Cell N='FillBkgnd' V='#f2eff5' F='THEMEGUARD(SHADE(FillForegnd,LUMDIFF(THEMEVAL("FillColor"),THEMEVAL("FillColor2"))))'/><Cell N='FillGradientEnabled' V='0'/><Cell N='TxtPinX' V='0.5011167474258027' F='Inh'/><Cell N='TxtPinY' V='0.6151733603040456' F='Inh'/><Cell N='TxtWidth' V='1.002233494851605' F='Inh'/><Cell N='TxtHeight' V='1.230346720608091' F='Inh'/><Cell N='TxtLocPinX' V='0.5011167474258027' F='Inh'/><Cell N='TxtLocPinY' V='0.6151733603040456' F='Inh'/><Section N='Actions'><Row N='SetDefaultSize'><Cell N='Invisible' V='0' F='Inh'/></Row><Row N='ResizeWithText'><Cell N='Invisible' V='0' F='Inh'/></Row></Section><Section N='User'><Row N='ResizeTxtHeight'><Cell N='Value' V='1.062992125984252' U='MM' F='Inh'/></Row></Section><Section N='Character'><Row IX='0'><Cell N='Size' V='0.1666666666666667' U='PT'/><Cell N='LangID' V='en-CA'/></Row></Section><Section N='Connection'><Row T='Connection' IX='0'><Cell N='Y' V='0.6151733603040456' F='Inh'/></Row><Row T='Connection' IX='1'><Cell N='X' V='1.002233494851605' F='Inh'/><Cell N='Y' V='0.6151733603040456' F='Inh'/></Row><Row T='Connection' IX='2'><Cell N='X' V='0.5011167474258027' F='Inh'/></Row><Row T='Connection' IX='3'><Cell N='X' V='0.5011167474258027' F='Inh'/><Cell N='Y' V='1.230346720608091' F='Inh'/></Row></Section><Section N='Geometry' IX='0'><Row T='LineTo' IX='2'><Cell N='X' V='1.002233494851605' F='Inh'/></Row><Row T='LineTo' IX='3'><Cell N='X' V='1.002233494851605' F='Inh'/><Cell N='Y' V='1.230346720608091' F='Inh'/></Row><Row T='LineTo' IX='4'><Cell N='Y' V='1.230346720608091' F='Inh'/></Row></Section><Text><cp IX='0'/>19 (2%) incomplete or missing EQ-5D-5L data
</Text></Shape><Shape ID='9' Type='Shape' Master='2'><Cell N='PinX' V='7.176048606904904'/><Cell N='PinY' V='8.216439999459052'/><Cell N='Width' V='1.002233494851605'/><Cell N='Height' V='3.049285236568813'/><Cell N='LocPinX' V='0.5011167474258027' F='Width*0.5'/><Cell N='LocPinY' V='1.524642618284407' F='Height*0.5'/><Cell N='LayerMember' V='0'/><Cell N='TxtPinX' V='0.5011167474258027' F='Inh'/><Cell N='TxtPinY' V='1.524642618284407' F='Inh'/><Cell N='TxtWidth' V='1.002233494851605' F='Inh'/><Cell N='TxtHeight' V='3.049285236568813' F='Inh'/><Cell N='TxtLocPinX' V='0.5011167474258027' F='Inh'/><Cell N='TxtLocPinY' V='1.524642618284407' F='Inh'/><Cell N='TxtAngle' V='1.5707963267949'/><Section N='Actions'><Row N='SetDefaultSize'><Cell N='Invisible' V='0' F='Inh'/></Row><Row N='ResizeWithText'><Cell N='Invisible' V='0' F='Inh'/></Row></Section><Section N='User'><Row N='ResizeTxtHeight'><Cell N='Value' V='0.7480314960629921' U='MM' F='Inh'/></Row></Section><Section N='Connection'><Row T='Connection' IX='0'><Cell N='Y' V='1.524642618284407' F='Inh'/></Row><Row T='Connection' IX='1'><Cell N='X' V='1.002233494851605' F='Inh'/><Cell N='Y' V='1.524642618284407' F='Inh'/></Row><Row T='Connection' IX='2'><Cell N='X' V='0.5011167474258027' F='Inh'/></Row><Row T='Connection' IX='3'><Cell N='X' V='0.5011167474258027' F='Inh'/><Cell N='Y' V='3.049285236568813' F='Inh'/></Row></Section><Section N='Character'><Row IX='0'><Cell N='Font' V='Calibri'/><Cell N='Color' V='0'/><Cell N='Style' V='0'/><Cell N='Size' V='0.1388888888888889' U='PT'/><Cell N='ComplexScriptFont' V='Calibri'/><Cell N='LangID' V='en-US'/></Row><Row IX='1'><Cell N='Font' V='Calibri'/><Cell N='Color' V='0'/><Cell N='Style' V='0'/><Cell N='Case' V='0'/><Cell N='Pos' V='0'/><Cell N='FontScale' V='1'/><Cell N='Size' V='0.1388888888888889' U='PT'/><Cell N='DblUnderline' V='0'/><Cell N='Overline' V='0'/><Cell N='Strikethru' V='0'/><Cell N='DoubleStrikethrough' V='0'/><Cell N='Letterspace' V='0'/><Cell N='ColorTrans' V='0'/><Cell N='AsianFont' V='Themed' F='THEMEVAL()'/><Cell N='ComplexScriptFont' V='Calibri'/><Cell N='ComplexScriptSize' V='-1'/><Cell N='LangID' V='nb-NO'/></Row><Row IX='2'><Cell N='Font' V='Calibri'/><Cell N='Color' V='0'/><Cell N='Style' V='0'/><Cell N='Case' V='0'/><Cell N='Pos' V='0'/><Cell N='FontScale' V='1'/><Cell N='Size' V='0.1388888888888889' U='PT'/><Cell N='DblUnderline' V='0'/><Cell N='Overline' V='0'/><Cell N='Strikethru' V='0'/><Cell N='DoubleStrikethrough' V='0'/><Cell N='Letterspace' V='0'/><Cell N='ColorTrans' V='0'/><Cell N='AsianFont' V='Themed' F='THEMEVAL()'/><Cell N='ComplexScriptFont' V='Calibri'/><Cell N='ComplexScriptSize' V='-1'/><Cell N='LangID' V='en-US'/></Row><Row IX='3'><Cell N='Font' V='Calibri'/><Cell N='Color' V='0'/><Cell N='Style' V='0'/><Cell N='Case' V='0'/><Cell N='Pos' V='0'/><Cell N='FontScale' V='1'/><Cell N='Size' V='0.1388888888888889' U='PT'/><Cell N='DblUnderline' V='0'/><Cell N='Overline' V='0'/><Cell N='Strikethru' V='0'/><Cell N='DoubleStrikethrough' V='0'/><Cell N='Letterspace' V='0'/><Cell N='ColorTrans' V='0'/><Cell N='AsianFont' V='Themed' F='THEMEVAL()'/><Cell N='ComplexScriptFont' V='Calibri'/><Cell N='ComplexScriptSize' V='-1'/><Cell N='LangID' V='nb-NO'/></Row><Row IX='4'><Cell N='Font' V='Calibri'/><Cell N='Color' V='0'/><Cell N='Style' V='0'/><Cell N='Case' V='0'/><Cell N='Pos' V='0'/><Cell N='FontScale' V='1'/><Cell N='Size' V='0.1388888888888889' U='PT'/><Cell N='DblUnderline' V='0'/><Cell N='Overline' V='0'/><Cell N='Strikethru' V='0'/><Cell N='DoubleStrikethrough' V='0'/><Cell N='Letterspace' V='0'/><Cell N='ColorTrans' V='0'/><Cell N='AsianFont' V='Themed' F='THEMEVAL()'/><Cell N='ComplexScriptFont' V='Calibri'/><Cell N='ComplexScriptSize' V='-1'/><Cell N='LangID' V='en-US'/></Row><Row IX='5'><Cell N='Font' V='Calibri'/><Cell N='Color' V='0'/><Cell N='Style' V='0'/><Cell N='Case' V='0'/><Cell N='Pos' V='0'/><Cell N='FontScale' V='1'/><Cell N='Size' V='0.1388888888888889' U='PT'/><Cell N='DblUnderline' V='0'/><Cell N='Overline' V='0'/><Cell N='Strikethru' V='0'/><Cell N='DoubleStrikethrough' V='0'/><Cell N='Letterspace' V='0'/><Cell N='ColorTrans' V='0'/><Cell N='AsianFont' V='Themed' F='THEMEVAL()'/><Cell N='ComplexScriptFont' V='Calibri'/><Cell N='ComplexScriptSize' V='-1'/><Cell N='LangID' V='nb-NO'/></Row><Row IX='6'><Cell N='Font' V='Calibri'/><Cell N='Color' V='0'/><Cell N='Style' V='0'/><Cell N='Case' V='0'/><Cell N='Pos' V='0'/><Cell N='FontScale' V='1'/><Cell N='Size' V='0.1388888888888889' U='PT'/><Cell N='DblUnderline' V='0'/><Cell N='Overline' V='0'/><Cell N='Strikethru' V='0'/><Cell N='DoubleStrikethrough' V='0'/><Cell N='Letterspace' V='0'/><Cell N='ColorTrans' V='0'/><Cell N='AsianFont' V='Themed' F='THEMEVAL()'/><Cell N='ComplexScriptFont' V='Calibri'/><Cell N='ComplexScriptSize' V='-1'/><Cell N='LangID' V='en-US'/></Row><Row IX='7'><Cell N='Font' V='Calibri'/><Cell N='Color' V='0'/><Cell N='Style' V='0'/><Cell N='Case' V='0'/><Cell N='Pos' V='0'/><Cell N='FontScale' V='1'/><Cell N='Size' V='0.1388888888888889' U='PT'/><Cell N='DblUnderline' V='0'/><Cell N='Overline' V='0'/><Cell N='Strikethru' V='0'/><Cell N='DoubleStrikethrough' V='0'/><Cell N='Letterspace' V='0'/><Cell N='ColorTrans' V='0'/><Cell N='AsianFont' V='Themed' F='THEMEVAL()'/><Cell N='ComplexScriptFont' V='Calibri'/><Cell N='ComplexScriptSize' V='-1'/><Cell N='LangID' V='nb-NO'/></Row><Row IX='8'><Cell N='Font' V='Themed' F='THEMEVAL()'/><Cell N='Color' V='#000000' F='THEMEVAL("TextColor",RGB(0,0,0))'/><Cell N='Style' V='Themed' F='THEMEVAL()'/><Cell N='Case' V='0'/><Cell N='Pos' V='0'/><Cell N='FontScale' V='1'/><Cell N='Size' V='0.1388888888888889' U='PT'/><Cell N='DblUnderline' V='0'/><Cell N='Overline' V='0'/><Cell N='Strikethru' V='0'/><Cell N='DoubleStrikethrough' V='0'/><Cell N='Letterspace' V='0'/><Cell N='ColorTrans' V='0'/><Cell N='AsianFont' V='Themed' F='THEMEVAL()'/><Cell N='ComplexScriptFont' V='Themed' F='THEMEVAL()'/><Cell N='ComplexScriptSize' V='-1'/><Cell N='LangID' V='nb-NO'/></Row></Section><Section N='Paragraph'><Row IX='0'><Cell N='HorzAlign' V='0'/><Cell N='BulletFontSize' V='0.1666666666666667' U='DT'/></Row></Section><Section N='Geometry' IX='0'><Row T='LineTo' IX='2'><Cell N='X' V='1.002233494851605' F='Inh'/></Row><Row T='LineTo' IX='3'><Cell N='X' V='1.002233494851605' F='Inh'/><Cell N='Y' V='3.049285236568813' F='Inh'/></Row><Row T='LineTo' IX='4'><Cell N='Y' V='3.049285236568813' F='Inh'/></Row></Section><Text><cp IX='0'/><pp IX='0'/><tp IX='0'/>Recruitment<cp IX='1'/>
<cp IX='2'/> from May 2017<cp IX='3'/>
<cp IX='4'/> until <cp IX='5'/>
January<cp IX='6'/> 20<cp IX='7'/>20<cp IX='8'/>
</Text></Shape><Shape ID='27' Type='Shape' Master='4'><Cell N='PinX' V='3.100299061175043' F='Inh'/><Cell N='PinY' V='9.38811740885296' F='Inh'/><Cell N='Width' V='0.8686023622047254' F='GUARD(EndX-BeginX)'/><Cell N='Height' V='1.792736687651475' F='GUARD(EndY-BeginY)'/><Cell N='LocPinX' V='0.4343011811023627' F='Inh'/><Cell N='LocPinY' V='0.8963683438257375' F='Inh'/><Cell N='BeginX' V='2.66599788007268' F='PAR(PNT(Sheet.4!Connections.X4,Sheet.4!Connections.Y4))'/><Cell N='BeginY' V='8.491749065027221' F='PAR(PNT(Sheet.4!Connections.X4,Sheet.4!Connections.Y4))'/><Cell N='EndX' V='3.534600242277405'/><Cell N='EndY' V='10.2844857526787'/><Cell N='LayerMember' V='1'/><Cell N='BegTrigger' V='2' F='_XFTRIGGER(Sheet.4!EventXFMod)'/><Cell N='EndTrigger' V='1' F='_XFTRIGGER(EventXFMod)'/><Cell N='TxtPinY' V='1.3306695249281' F='Inh'/><Cell N='BeginArrow' V='2'/><Cell N='ConFixedCode' V='3'/><Section N='Control'><Row N='TextPosition'><Cell N='Y' V='1.3306695249281'/><Cell N='YDyn' V='1.3306695249281' F='Inh'/></Row></Section><Section N='Geometry' IX='0'><Row T='LineTo' IX='2'><Cell N='Y' V='1.792736687651475'/></Row><Row T='LineTo' IX='3'><Cell N='X' V='0.8686023622047254'/><Cell N='Y' V='1.792736687651475'/></Row></Section></Shape><Shape ID='28' Type='Shape' Master='4'><Cell N='PinX' V='3.929925676357762' F='Inh'/><Cell N='PinY' V='9.397610824907041' F='Inh'/><Cell N='Width' V='-0.7906508681607103' F='GUARD(EndX-BeginX)'/><Cell N='Height' V='1.773749855543324' F='GUARD(EndY-BeginY)'/><Cell N='LocPinX' V='-0.3953254340803551' F='Inh'/><Cell N='LocPinY' V='0.8868749277716619' F='Inh'/><Cell N='BeginX' V='4.325251110438117' F='PAR(PNT(Sheet.5!Connections.X4,Sheet.5!Connections.Y4))'/><Cell N='BeginY' V='8.510735897135378' F='PAR(PNT(Sheet.5!Connections.X4,Sheet.5!Connections.Y4))'/><Cell N='EndX' V='3.534600242277407'/><Cell N='EndY' V='10.2844857526787'/><Cell N='LayerMember' V='1'/><Cell N='BegTrigger' V='2' F='_XFTRIGGER(Sheet.5!EventXFMod)'/><Cell N='EndTrigger' V='1' F='_XFTRIGGER(EventXFMod)'/><Cell N='TxtPinY' V='1.282200361852016' F='Inh'/><Cell N='ConFixedCode' V='3'/><Cell N='BeginArrow' V='2'/><Section N='Control'><Row N='TextPosition'><Cell N='X' V='-1.110223024625157E-16'/><Cell N='Y' V='1.282200361852016'/><Cell N='YDyn' V='1.282200361852016' F='Inh'/></Row></Section><Section N='Geometry' IX='0'><Row T='LineTo' IX='2'><Cell N='Y' V='1.77374985554332'/></Row><Row T='LineTo' IX='3'><Cell N='X' V='-0.7906508681607112'/><Cell N='Y' V='1.77374985554332'/></Row></Section></Shape><Shape ID='32' Type='Shape' Master='4'><Cell N='PinX' V='3.534600242277406' F='Inh'/><Cell N='PinY' V='10.3613824227167' F='Inh'/><Cell N='Width' V='0.1968503937007874' F='GUARD(0.19685039370079DL)'/><Cell N='Height' V='-0.1968503937007874' F='GUARD(-0.19685039370079DL)'/><Cell N='LocPinX' V='0.09842519685039369' F='Inh'/><Cell N='LocPinY' V='-0.09842519685039369' F='Inh'/><Cell N='BeginX' V='3.534600242277406' F='PAR(PNT(Sheet.1!Connections.X3,Sheet.1!Connections.Y3))'/><Cell N='BeginY' V='10.4382790927547' F='PAR(PNT(Sheet.1!Connections.X3,Sheet.1!Connections.Y3))'/><Cell N='EndX' V='3.534600242277407'/><Cell N='EndY' V='10.2844857526787'/><Cell N='LayerMember' V='1'/><Cell N='BegTrigger' V='2' F='_XFTRIGGER(Sheet.1!EventXFMod)'/><Cell N='EndTrigger' V='1' F='_XFTRIGGER(EventXFMod)'/><Cell N='TxtPinX' V='0.09842519462108612' F='Inh'/><Cell N='TxtPinY' V='-0.09842519462108612' F='Inh'/><Section N='Control'><Row N='TextPosition'><Cell N='X' V='0.09842519462108612'/><Cell N='Y' V='-0.09842519462108612'/><Cell N='XDyn' V='0.09842519462108612' F='Inh'/><Cell N='YDyn' V='-0.09842519462108612' F='Inh'/></Row></Section><Section N='Geometry' IX='0'><Row T='MoveTo' IX='1'><Cell N='X' V='0.09842519685039353'/><Cell N='Y' V='-0.02152852681239281'/></Row><Row T='LineTo' IX='2'><Cell N='X' V='0.09842519685039353'/><Cell N='Y' V='-0.1753218668883942'/></Row><Row T='LineTo' IX='3' Del='1'/></Section></Shape><Shape ID='33' Type='Shape' Master='4'><Cell N='PinX' V='6.758451317383402' F='Inh'/><Cell N='PinY' V='10.24347419532509' F='Inh'/><Cell N='Width' V='0.8351945790430033' F='GUARD(EndX-BeginX)'/><Cell N='Height' V='-1.004783155163265' F='GUARD(EndY-BeginY)'/><Cell N='LocPinX' V='0.4175972895215017' F='Inh'/><Cell N='LocPinY' V='-0.5023915775816326' F='Inh'/><Cell N='BeginX' V='6.340854027861901' F='PAR(PNT(Sheet.1!Connections.X2,Sheet.1!Connections.Y2))'/><Cell N='BeginY' V='10.74586577290672' F='PAR(PNT(Sheet.1!Connections.X2,Sheet.1!Connections.Y2))'/><Cell N='EndX' V='7.176048606904904' F='PAR(PNT(Sheet.9!Connections.X4,Sheet.9!Connections.Y4))'/><Cell N='EndY' V='9.741082617743459' F='PAR(PNT(Sheet.9!Connections.X4,Sheet.9!Connections.Y4))'/><Cell N='LayerMember' V='1'/><Cell N='BegTrigger' V='2' F='_XFTRIGGER(Sheet.1!EventXFMod)'/><Cell N='EndTrigger' V='2' F='_XFTRIGGER(Sheet.9!EventXFMod)'/><Cell N='TxtPinX' V='0.8351945790430033' F='Inh'/><Cell N='TxtPinY' V='-0.08479428806012911' F='Inh'/><Section N='Control'><Row N='TextPosition'><Cell N='X' V='0.8351945790430033'/><Cell N='Y' V='-0.08479428806012911'/><Cell N='XDyn' V='0.8351945790430033' F='Inh'/><Cell N='YDyn' V='-0.08479428806012911' F='Inh'/></Row></Section><Section N='Geometry' IX='0'><Row T='LineTo' IX='2'><Cell N='X' V='0.8351945790430033'/><Cell N='Y' V='0'/></Row><Row T='LineTo' IX='3'><Cell N='X' V='0.8351945790430033'/><Cell N='Y' V='-1.004783155163263'/></Row></Section></Shape><Shape ID='36' NameU='Process.36' Name='Prosess.36' Type='Shape' Master='2'><Cell N='PinX' V='3.497851680799514'/><Cell N='PinY' V='9.371978601561038'/><Cell N='Width' V='1.663707601453665'/><Cell N='Height' V='0.902254261779263'/><Cell N='LocPinX' V='0.8318538007268326' F='Width*0.5'/><Cell N='LocPinY' V='0.4511271308896315' F='Height*0.5'/><Cell N='LayerMember' V='0'/><Cell N='FillForegnd' V='#eeeaf2' F='THEMEGUARD(MSOTINT(THEMEVAL("AccentColor3"),80))'/><Cell N='FillBkgnd' V='#f2eff5' F='THEMEGUARD(SHADE(FillForegnd,LUMDIFF(THEMEVAL("FillColor"),THEMEVAL("FillColor2"))))'/><Cell N='FillGradientEnabled' V='0'/><Cell N='TxtPinX' V='0.8318538007268326' F='Inh'/><Cell N='TxtPinY' V='0.4511271308896315' F='Inh'/><Cell N='TxtWidth' V='1.663707601453665' F='Inh'/><Cell N='TxtHeight' V='0.902254261779263' F='Inh'/><Cell N='TxtLocPinX' V='0.8318538007268326' F='Inh'/><Cell N='TxtLocPinY' V='0.4511271308896315' F='Inh'/><Section N='Actions'><Row N='SetDefaultSize'><Cell N='Invisible' V='0' F='Inh'/></Row><Row N='ResizeWithText'><Cell N='Invisible' V='0' F='Inh'/></Row></Section><Section N='Character'><Row IX='0'><Cell N='Size' V='0.1666666666666667' U='PT'/><Cell N='LangID' V='en-NZ'/></Row></Section><Section N='Connection'><Row T='Connection' IX='0'><Cell N='Y' V='0.4511271308896315' F='Inh'/></Row><Row T='Connection' IX='1'><Cell N='X' V='1.663707601453665' F='Inh'/><Cell N='Y' V='0.4511271308896315' F='Inh'/></Row><Row T='Connection' IX='2'><Cell N='X' V='0.8318538007268326' F='Inh'/></Row><Row T='Connection' IX='3'><Cell N='X' V='0.8318538007268326' F='Inh'/><Cell N='Y' V='0.902254261779263' F='Inh'/></Row></Section><Section N='Geometry' IX='0'><Row T='LineTo' IX='2'><Cell N='X' V='1.663707601453665' F='Inh'/></Row><Row T='LineTo' IX='3'><Cell N='X' V='1.663707601453665' F='Inh'/><Cell N='Y' V='0.902254261779263' F='Inh'/></Row><Row T='LineTo' IX='4'><Cell N='Y' V='0.902254261779263' F='Inh'/></Row></Section><Text><cp IX='0'/>628 (70%) patients included
</Text></Shape><Shape ID='37' NameU='Process.37' Name='Prosess.37' Type='Shape' Master='2'><Cell N='PinX' V='2.665997880072682'/><Cell N='PinY' V='6.066371131532209'/><Cell N='Width' V='1.002233494851605'/><Cell N='Height' V='1.250852499284884'/><Cell N='LocPinX' V='0.5011167474258025' F='Width*0.5'/><Cell N='LocPinY' V='0.6254262496424418' F='Height*0.5'/><Cell N='LayerMember' V='0'/><Cell N='FillForegnd' V='#eeeaf2' F='THEMEGUARD(MSOTINT(THEMEVAL("AccentColor3"),80))'/><Cell N='FillBkgnd' V='#f2eff5' F='THEMEGUARD(SHADE(FillForegnd,LUMDIFF(THEMEVAL("FillColor"),THEMEVAL("FillColor2"))))'/><Cell N='FillGradientEnabled' V='0'/><Cell N='TxtPinX' V='0.5011167474258025' F='Inh'/><Cell N='TxtPinY' V='0.6254262496424418' F='Inh'/><Cell N='TxtWidth' V='1.002233494851605' F='Inh'/><Cell N='TxtHeight' V='1.250852499284884' F='Inh'/><Cell N='TxtLocPinX' V='0.5011167474258025' F='Inh'/><Cell N='TxtLocPinY' V='0.6254262496424418' F='Inh'/><Section N='Actions'><Row N='SetDefaultSize'><Cell N='Invisible' V='0' F='Inh'/></Row><Row N='ResizeWithText'><Cell N='Invisible' V='0' F='Inh'/></Row></Section><Section N='User'><Row N='ResizeTxtHeight'><Cell N='Value' V='0.8661417322834646' U='MM' F='Inh'/></Row></Section><Section N='Character'><Row IX='0'><Cell N='Size' V='0.1666666666666667' U='PT'/></Row><Row IX='1'><Cell N='Font' V='Themed' F='THEMEVAL()'/><Cell N='Color' V='#000000' F='THEMEVAL("TextColor",RGB(0,0,0))'/><Cell N='Style' V='Themed' F='THEMEVAL()'/><Cell N='Case' V='0'/><Cell N='Pos' V='0'/><Cell N='FontScale' V='1'/><Cell N='Size' V='0.1666666666666667' U='PT'/><Cell N='DblUnderline' V='0'/><Cell N='Overline' V='0'/><Cell N='Strikethru' V='0'/><Cell N='DoubleStrikethrough' V='0'/><Cell N='Letterspace' V='0'/><Cell N='ColorTrans' V='0'/><Cell N='AsianFont' V='Themed' F='THEMEVAL()'/><Cell N='ComplexScriptFont' V='Themed' F='THEMEVAL()'/><Cell N='ComplexScriptSize' V='-1'/><Cell N='LangID' V='en-IE'/></Row><Row IX='2'><Cell N='Font' V='Themed' F='THEMEVAL()'/><Cell N='Color' V='#000000' F='THEMEVAL("TextColor",RGB(0,0,0))'/><Cell N='Style' V='Themed' F='THEMEVAL()'/><Cell N='Case' V='0'/><Cell N='Pos' V='0'/><Cell N='FontScale' V='1'/><Cell N='Size' V='0.1666666666666667' U='PT'/><Cell N='DblUnderline' V='0'/><Cell N='Overline' V='0'/><Cell N='Strikethru' V='0'/><Cell N='DoubleStrikethrough' V='0'/><Cell N='Letterspace' V='0'/><Cell N='ColorTrans' V='0'/><Cell N='AsianFont' V='Themed' F='THEMEVAL()'/><Cell N='ComplexScriptFont' V='Themed' F='THEMEVAL()'/><Cell N='ComplexScriptSize' V='-1'/><Cell N='LangID' V='nb-NO'/></Row><Row IX='3'><Cell N='Font' V='Themed' F='THEMEVAL()'/><Cell N='Color' V='#000000' F='THEMEVAL("TextColor",RGB(0,0,0))'/><Cell N='Style' V='Themed' F='THEMEVAL()'/><Cell N='Case' V='0'/><Cell N='Pos' V='0'/><Cell N='FontScale' V='1'/><Cell N='Size' V='0.1666666666666667' U='PT'/><Cell N='DblUnderline' V='0'/><Cell N='Overline' V='0'/><Cell N='Strikethru' V='0'/><Cell N='DoubleStrikethrough' V='0'/><Cell N='Letterspace' V='0'/><Cell N='ColorTrans' V='0'/><Cell N='AsianFont' V='Themed' F='THEMEVAL()'/><Cell N='ComplexScriptFont' V='Themed' F='THEMEVAL()'/><Cell N='ComplexScriptSize' V='-1'/><Cell N='LangID' V='en-IE'/></Row><Row IX='4'><Cell N='Font' V='Themed' F='THEMEVAL()'/><Cell N='Color' V='#000000' F='THEMEVAL("TextColor",RGB(0,0,0))'/><Cell N='Style' V='Themed' F='THEMEVAL()'/><Cell N='Case' V='0'/><Cell N='Pos' V='0'/><Cell N='FontScale' V='1'/><Cell N='Size' V='0.1666666666666667' U='PT'/><Cell N='DblUnderline' V='0'/><Cell N='Overline' V='0'/><Cell N='Strikethru' V='0'/><Cell N='DoubleStrikethrough' V='0'/><Cell N='Letterspace' V='0'/><Cell N='ColorTrans' V='0'/><Cell N='AsianFont' V='Themed' F='THEMEVAL()'/><Cell N='ComplexScriptFont' V='Themed' F='THEMEVAL()'/><Cell N='ComplexScriptSize' V='-1'/><Cell N='LangID' V='nb-NO'/></Row><Row IX='5'><Cell N='Font' V='Themed' F='THEMEVAL()'/><Cell N='Color' V='#000000' F='THEMEVAL("TextColor",RGB(0,0,0))'/><Cell N='Style' V='Themed' F='THEMEVAL()'/><Cell N='Case' V='0'/><Cell N='Pos' V='0'/><Cell N='FontScale' V='1'/><Cell N='Size' V='0.1666666666666667' U='PT'/><Cell N='DblUnderline' V='0'/><Cell N='Overline' V='0'/><Cell N='Strikethru' V='0'/><Cell N='DoubleStrikethrough' V='0'/><Cell N='Letterspace' V='0'/><Cell N='ColorTrans' V='0'/><Cell N='AsianFont' V='Themed' F='THEMEVAL()'/><Cell N='ComplexScriptFont' V='Themed' F='THEMEVAL()'/><Cell N='ComplexScriptSize' V='-1'/><Cell N='LangID' V='en-IE'/></Row><Row IX='6'><Cell N='Font' V='Themed' F='THEMEVAL()'/><Cell N='Color' V='#000000' F='THEMEVAL("TextColor",RGB(0,0,0))'/><Cell N='Style' V='Themed' F='THEMEVAL()'/><Cell N='Case' V='0'/><Cell N='Pos' V='0'/><Cell N='FontScale' V='1'/><Cell N='Size' V='0.1666666666666667' U='PT'/><Cell N='DblUnderline' V='0'/><Cell N='Overline' V='0'/><Cell N='Strikethru' V='0'/><Cell N='DoubleStrikethrough' V='0'/><Cell N='Letterspace' V='0'/><Cell N='ColorTrans' V='0'/><Cell N='AsianFont' V='Themed' F='THEMEVAL()'/><Cell N='ComplexScriptFont' V='Themed' F='THEMEVAL()'/><Cell N='ComplexScriptSize' V='-1'/><Cell N='LangID' V='nb-NO'/></Row></Section><Section N='Connection'><Row T='Connection' IX='0'><Cell N='Y' V='0.6254262496424418' F='Inh'/></Row><Row T='Connection' IX='1'><Cell N='X' V='1.002233494851605' F='Inh'/><Cell N='Y' V='0.6254262496424418' F='Inh'/></Row><Row T='Connection' IX='2'><Cell N='X' V='0.5011167474258025' F='Inh'/></Row><Row T='Connection' IX='3'><Cell N='X' V='0.5011167474258025' F='Inh'/><Cell N='Y' V='1.250852499284884' F='Inh'/></Row></Section><Section N='Geometry' IX='0'><Row T='LineTo' IX='2'><Cell N='X' V='1.002233494851605' F='Inh'/></Row><Row T='LineTo' IX='3'><Cell N='X' V='1.002233494851605' F='Inh'/><Cell N='Y' V='1.250852499284884' F='Inh'/></Row><Row T='LineTo' IX='4'><Cell N='Y' V='1.250852499284884' F='Inh'/></Row></Section><Text><cp IX='0'/>245<cp IX='1'/> (<cp IX='2'/>40<cp IX='3'/>%) with <cp IX='4'/>EQ-5D-5L data<cp IX='5'/> at <cp IX='6'/>Follow-up
</Text></Shape><Shape ID='38' NameU='Process.38' Name='Prosess.38' Type='Shape' Master='2'><Cell N='PinX' V='4.325251110438117'/><Cell N='PinY' V='6.066371131532209'/><Cell N='Width' V='1.002233494851605'/><Cell N='Height' V='1.250852499284884'/><Cell N='LocPinX' V='0.5011167474258025' F='Width*0.5'/><Cell N='LocPinY' V='0.6254262496424418' F='Height*0.5'/><Cell N='LayerMember' V='0'/><Cell N='FillForegnd' V='#eeeaf2' F='THEMEGUARD(MSOTINT(THEMEVAL("AccentColor3"),80))'/><Cell N='FillBkgnd' V='#f2eff5' F='THEMEGUARD(SHADE(FillForegnd,LUMDIFF(THEMEVAL("FillColor"),THEMEVAL("FillColor2"))))'/><Cell N='FillGradientEnabled' V='0'/><Cell N='TxtPinX' V='0.5011167474258025' F='Inh'/><Cell N='TxtPinY' V='0.6254262496424418' F='Inh'/><Cell N='TxtWidth' V='1.002233494851605' F='Inh'/><Cell N='TxtHeight' V='1.250852499284884' F='Inh'/><Cell N='TxtLocPinX' V='0.5011167474258025' F='Inh'/><Cell N='TxtLocPinY' V='0.6254262496424418' F='Inh'/><Section N='Actions'><Row N='SetDefaultSize'><Cell N='Invisible' V='0' F='Inh'/></Row><Row N='ResizeWithText'><Cell N='Invisible' V='0' F='Inh'/></Row></Section><Section N='User'><Row N='ResizeTxtHeight'><Cell N='Value' V='1.062992125984252' U='MM' F='Inh'/></Row></Section><Section N='Character'><Row IX='0'><Cell N='Size' V='0.1666666666666667' U='PT'/><Cell N='LangID' V='en-CA'/></Row></Section><Section N='Connection'><Row T='Connection' IX='0'><Cell N='Y' V='0.6254262496424418' F='Inh'/></Row><Row T='Connection' IX='1'><Cell N='X' V='1.002233494851605' F='Inh'/><Cell N='Y' V='0.6254262496424418' F='Inh'/></Row><Row T='Connection' IX='2'><Cell N='X' V='0.5011167474258025' F='Inh'/></Row><Row T='Connection' IX='3'><Cell N='X' V='0.5011167474258025' F='Inh'/><Cell N='Y' V='1.250852499284884' F='Inh'/></Row></Section><Section N='Geometry' IX='0'><Row T='LineTo' IX='2'><Cell N='X' V='1.002233494851605' F='Inh'/></Row><Row T='LineTo' IX='3'><Cell N='X' V='1.002233494851605' F='Inh'/><Cell N='Y' V='1.250852499284884' F='Inh'/></Row><Row T='LineTo' IX='4'><Cell N='Y' V='1.250852499284884' F='Inh'/></Row></Section><Text><cp IX='0'/>364 (60%) Loss-to follow-up or delayed follow-up
</Text></Shape><Shape ID='39' NameU='Dynamic connector' Name='Dynamisk kobling' Type='Shape' Master='4'><Cell N='PinX' V='3.4956244952554' F='Inh'/><Cell N='PinY' V='6.691797381174651' F='Inh'/><Cell N='Width' V='-1.659253230365435' F='GUARD(EndX-BeginX)'/><Cell N='Height' V='-0.1968503937007874' F='GUARD(-0.19685039370079DL)'/><Cell N='LocPinX' V='-0.8296266151827174' F='Inh'/><Cell N='LocPinY' V='-0.09842519685039369' F='Inh'/><Cell N='BeginX' V='4.325251110438117' F='PAR(PNT(Sheet.38!Connections.X4,Sheet.38!Connections.Y4))'/><Cell N='BeginY' V='6.691797381174651' F='PAR(PNT(Sheet.38!Connections.X4,Sheet.38!Connections.Y4))'/><Cell N='EndX' V='2.665997880072682' F='PAR(PNT(Sheet.37!Connections.X4,Sheet.37!Connections.Y4))'/><Cell N='EndY' V='6.691797381174651' F='PAR(PNT(Sheet.37!Connections.X4,Sheet.37!Connections.Y4))'/><Cell N='LayerMember' V='1'/><Cell N='BegTrigger' V='2' F='_XFTRIGGER(Sheet.38!EventXFMod)'/><Cell N='EndTrigger' V='2' F='_XFTRIGGER(Sheet.37!EventXFMod)'/><Cell N='ConFixedCode' V='3'/><Cell N='TxtPinX' V='-0.829626615182718' F='Inh'/><Cell N='TxtPinY' V='0.2292347608946477' F='Inh'/><Cell N='BeginArrow' V='8'/><Cell N='EndArrow' V='8'/><Section N='Control'><Row N='TextPosition'><Cell N='X' V='-0.829626615182718'/><Cell N='Y' V='0.2292347608946477'/><Cell N='XDyn' V='-0.829626615182718' F='Inh'/><Cell N='YDyn' V='0.2292347608946477' F='Inh'/></Row></Section><Section N='Geometry' IX='0'><Row T='MoveTo' IX='1'><Cell N='Y' V='-0.09842519685039353'/></Row><Row T='LineTo' IX='2'><Cell N='Y' V='0.2292347608946477'/></Row><Row T='LineTo' IX='3'><Cell N='X' V='-1.659253230365435'/><Cell N='Y' V='0.2292347608946477'/></Row><Row T='LineTo' IX='4'><Cell N='X' V='-1.659253230365435'/><Cell N='Y' V='-0.09842519685039441'/></Row></Section></Shape><Shape ID='40' Type='Shape' Master='4'><Cell N='PinX' V='2.665997880072681' F='Inh'/><Cell N='PinY' V='7.043243643496501' F='Inh'/><Cell N='Width' V='0.1968503937007874' F='GUARD(0.19685039370079DL)'/><Cell N='Height' V='-0.3953058444916744' F='GUARD(EndY-BeginY)'/><Cell N='LocPinX' V='0.09842519685039369' F='Inh'/><Cell N='LocPinY' V='-0.1976529222458372' F='Inh'/><Cell N='BeginX' V='2.66599788007268' F='PAR(PNT(Sheet.4!Connections.X3,Sheet.4!Connections.Y3))'/><Cell N='BeginY' V='7.240896565742339' F='PAR(PNT(Sheet.4!Connections.X3,Sheet.4!Connections.Y3))'/><Cell N='EndX' V='2.665997880072681'/><Cell N='EndY' V='6.845590721250664'/><Cell N='LayerMember' V='1'/><Cell N='BegTrigger' V='2' F='_XFTRIGGER(Sheet.4!EventXFMod)'/><Cell N='EndTrigger' V='1' F='_XFTRIGGER(EventXFMod)'/><Cell N='TxtPinX' V='0.09842519462108612' F='Inh'/><Cell N='TxtPinY' V='-0.1976529210805893' F='Inh'/><Section N='Control'><Row N='TextPosition'><Cell N='X' V='0.09842519462108612'/><Cell N='Y' V='-0.1976529210805893'/><Cell N='XDyn' V='0.09842519462108612' F='Inh'/><Cell N='YDyn' V='-0.1976529210805893' F='Inh'/></Row></Section><Section N='Geometry' IX='0'><Row T='MoveTo' IX='1'><Cell N='X' V='0.09842519685039264'/></Row><Row T='LineTo' IX='2'><Cell N='X' V='0.09842519685039441'/><Cell N='Y' V='-0.3953058444916753'/></Row><Row T='LineTo' IX='3' Del='1'/></Section></Shape><Shape ID='42' Type='Shape' Master='4'><Cell N='PinX' V='7.025713582677165' F='Inh'/><Cell N='PinY' V='6.258138135824515' F='Inh'/><Cell N='Width' V='-0.3006700484554772' F='GUARD(EndX-BeginX)'/><Cell N='Height' V='-0.86731849070026' F='GUARD(EndY-BeginY)'/><Cell N='LocPinX' V='-0.1503350242277386' F='Inh'/><Cell N='LocPinY' V='-0.43365924535013' F='Inh'/><Cell N='BeginX' V='7.176048606904904' F='PAR(PNT(Sheet.9!Connections.X3,Sheet.9!Connections.Y3))'/><Cell N='BeginY' V='6.691797381174645' F='PAR(PNT(Sheet.9!Connections.X3,Sheet.9!Connections.Y3))'/><Cell N='EndX' V='6.875378558449427'/><Cell N='EndY' V='5.824478890474385'/><Cell N='LayerMember' V='1'/><Cell N='BegTrigger' V='2' F='_XFTRIGGER(Sheet.9!EventXFMod)'/><Cell N='EndTrigger' V='1' F='_XFTRIGGER(EventXFMod)'/><Cell N='ConFixedCode' V='3'/><Cell N='TxtPinY' V='-0.5839942695778686' F='Inh'/><Cell N='EndArrow' V='8'/><Section N='Control'><Row N='TextPosition'><Cell N='Y' V='-0.5839942695778686'/><Cell N='YDyn' V='-0.5839942695778686' F='Inh'/></Row></Section><Section N='Geometry' IX='0'><Row T='LineTo' IX='2'><Cell N='Y' V='-0.86731849070026'/></Row><Row T='LineTo' IX='3'><Cell N='X' V='-0.3006700484554772'/><Cell N='Y' V='-0.86731849070026'/></Row></Section></Shape><Shape ID='23' Type='Shape' LineStyle='1' FillStyle='1' TextStyle='3'><Cell N='PinX' V='3.497851680799513'/><Cell N='PinY' V='10.01791062988029'/><Cell N='Width' V='4.750586765596614'/><Cell N='Height' V='0.3896097948592278'/><Cell N='LocPinX' V='2.375293382798307' F='Width*0.5'/><Cell N='LocPinY' V='0.1948048974296138' F='Height*0.5'/><Cell N='Angle' V='0'/><Cell N='FlipX' V='0'/><Cell N='FlipY' V='0'/><Cell N='ResizeMode' V='0'/><Cell N='EventDblClick' V='0' F='OPENTEXTWIN()'/><Cell N='LinePattern' V='0' F='THEMEGUARD(0)'/><Cell N='FillPattern' V='0' F='THEMEGUARD(0)'/><Cell N='ShdwPattern' V='0' F='THEMEGUARD(0)'/><Cell N='LineGradientEnabled' V='0' F='THEMEGUARD(FALSE)'/><Cell N='FillGradientEnabled' V='0' F='THEMEGUARD(FALSE)'/><Cell N='QuickStyleVariation' V='3'/><Section N='Character'><Row IX='0'><Cell N='Style' V='34'/><Cell N='Size' V='0.125' U='PT'/><Cell N='LangID' V='en-US'/></Row></Section><Section N='Geometry' IX='0'><Cell N='NoFill' V='0'/><Cell N='NoLine' V='0'/><Cell N='NoShow' V='0'/><Cell N='NoSnap' V='0'/><Cell N='NoQuickDrag' V='0'/><Row T='RelMoveTo' IX='1'><Cell N='X' V='0'/><Cell N='Y' V='0'/></Row><Row T='RelLineTo' IX='2'><Cell N='X' V='1'/><Cell N='Y' V='0'/></Row><Row T='RelLineTo' IX='3'><Cell N='X' V='1'/><Cell N='Y' V='1'/></Row><Row T='RelLineTo' IX='4'><Cell N='X' V='0'/><Cell N='Y' V='1'/></Row><Row T='RelLineTo' IX='5'><Cell N='X' V='0'/><Cell N='Y' V='0'/></Row></Section><Text><cp IX='0'/>Inclusion criteria: 18 years or older, opioid dependence and signing a written consent
</Text></Shape></Shapes><Connects><Connect FromSheet='27' FromCell='BeginX' FromPart='9' ToSheet='4' ToCell='Connections.X4' ToPart='103'/><Connect FromSheet='28' FromCell='BeginX' FromPart='9' ToSheet='5' ToCell='Connections.X4' ToPart='103'/><Connect FromSheet='32' FromCell='BeginX' FromPart='9' ToSheet='1' ToCell='Connections.X3' ToPart='102'/><Connect FromSheet='33' FromCell='BeginX' FromPart='9' ToSheet='1' ToCell='Connections.X2' ToPart='101'/><Connect FromSheet='33' FromCell='EndX' FromPart='12' ToSheet='9' ToCell='Connections.X4' ToPart='103'/><Connect FromSheet='39' FromCell='BeginX' FromPart='9' ToSheet='38' ToCell='Connections.X4' ToPart='103'/><Connect FromSheet='39' FromCell='EndX' FromPart='12' ToSheet='37' ToCell='Connections.X4' ToPart='103'/><Connect FromSheet='40' FromCell='BeginX' FromPart='9' ToSheet='4' ToCell='Connections.X3' ToPart='102'/><Connect FromSheet='42' FromCell='BeginX' FromPart='9' ToSheet='9' ToCell='Connections.X3' ToPart='102'/></Connects></PageContents>
