# Supplementary material for: Health-related quality of life of long-term patients receiving opioid agonist therapy: a nested prospective cohort study in Norway
Source: Subst Abuse Treat Prev Policy. 2020 Sep 3;15:68. doi: 10.1186/s13011-020-00309-y (PMC7469909; doi:10.1186/s13011-020-00309-y)
Supplement: Supplementary file 1 — Additional file 1. OAT = opioid agonist therapy. Flow chart of study sample. [file 13011_2020_309_MOESM1_ESM.vsdx › visio/masters/master5.xml]

<?xml version='1.0' encoding='utf-8' ?>
<MasterContents xmlns='http://schemas.microsoft.com/office/visio/2012/main' xmlns:r='http://schemas.openxmlformats.org/officeDocument/2006/relationships' xml:space='preserve'><Shapes><Shape ID='5' Type='Shape' LineStyle='3' FillStyle='3' TextStyle='3'><Cell N='PinX' V='1.968503937007874' U='MM' F='(BeginX+EndX)/2'/><Cell N='PinY' V='1.968503937007874' U='MM' F='(BeginY+EndY)/2'/><Cell N='Width' V='1.023622047244094' U='MM' F='SQRT((EndX-BeginX)^2+(EndY-BeginY)^2)'/><Cell N='Height' V='0' U='MM'/><Cell N='LocPinX' V='0.5118110236220472' U='MM' F='Width*0.5'/><Cell N='LocPinY' V='0' U='MM' F='Height*0.5'/><Cell N='Angle' V='3.141592653589793' F='ATAN2(EndY-BeginY,EndX-BeginX)'/><Cell N='FlipX' V='1'/><Cell N='FlipY' V='1'/><Cell N='ResizeMode' V='0'/><Cell N='GlueType' V='3'/><Cell N='WalkPreference' V='2'/><Cell N='BegTrigger' V='1' F='_XFTRIGGER(EventXFMod)'/><Cell N='EndTrigger' V='1' F='_XFTRIGGER(EventXFMod)'/><Cell N='BeginX' V='2.480314960629921' U='MM'/><Cell N='BeginY' V='1.968503937007874' U='MM'/><Cell N='EndX' V='1.456692913385827' U='MM'/><Cell N='EndY' V='1.968503937007874' U='MM'/><Cell N='LockHeight' V='1'/><Cell N='LockVtxEdit' V='1'/><Cell N='EventDblClick' V='0' F='OPENTEXTWIN()'/><Cell N='TxtPinX' V='0.5118110236220472' U='MM' F='Width*0.5'/><Cell N='TxtPinY' V='0' U='MM' F='Height*0.5'/><Cell N='TxtWidth' V='1.023622047244094' U='MM' F='Width*1'/><Cell N='TxtHeight' V='0' U='MM' F='Height*1'/><Cell N='TxtLocPinX' V='0.5118110236220472' U='MM' F='TxtWidth*0.5'/><Cell N='TxtLocPinY' V='0' U='MM' F='TxtHeight*0.5'/><Cell N='TxtAngle' V='3.1415926535898' U='DEG' F='IF(AND(Angle&gt;-60DEG,Angle&lt;120DEG),0DEG,180DEG)'/><Cell N='HelpTopic' V='Vis_Sba.chm!#55675'/><Cell N='Copyright' V='Copyright (c) 2012 Microsoft Corporation.  All rights reserved.'/><Cell N='ShapeSplit' V='1'/><Cell N='ShapeSplittable' V='1'/><Cell N='LineWeight' V='0.003333333333333333' U='PT' F='THEMEVAL("LineWeight",0.24PT)'/><Cell N='QuickStyleLineColor' V='102'/><Cell N='QuickStyleFillColor' V='102'/><Cell N='QuickStyleShadowColor' V='102'/><Cell N='QuickStyleFontColor' V='102'/><Cell N='QuickStyleLineMatrix' V='102'/><Cell N='QuickStyleFillMatrix' V='102'/><Cell N='QuickStyleEffectsMatrix' V='102'/><Cell N='QuickStyleFontMatrix' V='102'/><Cell N='QuickStyleType' V='2'/><Section N='Control'><Row N='Row_1'><Cell N='X' V='0.1574803149606299' U='MM' F='BOUND(4MM*DropOnPageScale,0,FALSE,0,Width)'/><Cell N='Y' V='0.1574803149606299' U='MM' F='Controls.Row_4.Y*2'/><Cell N='XDyn' V='0' U='MM'/><Cell N='YDyn' V='0' U='MM' F='Height/2'/><Cell N='XCon' V='2'/><Cell N='YCon' V='1'/><Cell N='CanGlue' V='0'/><Cell N='Prompt' V='Pilspisslengde'/></Row><Row N='Row_2'><Cell N='X' V='0.1574803149606299' U='MM' F='Controls.Row_1'/><Cell N='Y' V='0.07874015748031496' U='MM' F='Controls.Row_4.Y'/><Cell N='XDyn' V='0.1574803149606299' U='MM' F='Controls.Row_1'/><Cell N='YDyn' V='0.1574803149606299' U='MM' F='Controls.Row_1.Y'/><Cell N='XCon' V='2'/><Cell N='YCon' V='8'/><Cell N='CanGlue' V='0'/><Cell N='Prompt' V='Endre figur for pilspiss'/></Row><Row N='Row_3'><Cell N='X' V='0.1574803149606299' U='MM' F='Controls.Row_2'/><Cell N='Y' V='0.07874015748031496' U='MM' F='Controls.Row_4.Y'/><Cell N='XDyn' V='1.023622047244094' U='MM' F='Controls.Row_4'/><Cell N='YDyn' V='0.07874015748031496' U='MM' F='Controls.Row_4.Y'/><Cell N='XCon' V='4'/><Cell N='YCon' V='8' F='IF(User.ArrowType=1,3,8)'/><Cell N='CanGlue' V='0'/><Cell N='Prompt' V='Endre figur for hale'/></Row><Row N='Row_4'><Cell N='X' V='1.023622047244094' U='MM' F='Width*1'/><Cell N='Y' V='0.07874015748031496' U='MM' F='BOUND(2MM*DropOnPageScale,0,FALSE,0,Width*0.5)'/><Cell N='XDyn' V='1.023622047244094' U='MM' F='Width'/><Cell N='YDyn' V='0' U='MM' F='Controls.Row_1.YDyn'/><Cell N='XCon' V='1'/><Cell N='YCon' V='3' F='IF(User.ArrowType=3,8,3)'/><Cell N='CanGlue' V='0'/><Cell N='Prompt' V='Bredde på pil'/></Row></Section><Section N='Scratch'><Row IX='0'><Cell N='X' V='0' F='No Formula'/><Cell N='Y' V='0' F='No Formula'/><Cell N='A' V='1.3336' F='(Controls.Row_4.Y-Height/2)/(Controls.Row_4-Width)' E='#DIV/0!'/><Cell N='B' V='1' U='BOOL' F='NOT(ISERR(Scratch.X1))'/><Cell N='C' V='0' F='No Formula'/><Cell N='D' V='0' F='No Formula'/></Row></Section><Section N='User'><Row N='visVersion'><Cell N='Value' V='15'/><Cell N='Prompt' V='' F='No Formula'/></Row><Row N='ArrowType'><Cell N='Value' V='2'/><Cell N='Prompt' V=''/></Row></Section><Section N='Character'><Row IX='0'><Cell N='Size' V='0.1388888888888889' U='PT'/></Row></Section><Section N='Actions'><Row N='SingHeadTail'><Cell N='Menu' V='E&amp;nkelthodet med hale'/><Cell N='Action' V='0' F='SETF(GetRef(User.ArrowType),1)+SETF(GetRef(Controls.Row_4),"BOUND(Width+3 mm*DropOnPageScale,1,FALSE,Controls.Row_3,-2540.00 mm*DropOnPageScale)")+SETF(GetRef(Controls.Row_4.Y),"4.00 mm*DropOnPageScale")+SETF(GetRef(Controls.Row_3.Y),"BOUND(Height/2+3 mm*DropOnPageScale,1,FALSE,-Controls.Row_2.Y,Controls.Row_2.Y)")+SETF(GetRef(Controls.Row_3),"Width-3 mm*DropOnPageScale")'/><Cell N='Checked' V='0'/><Cell N='Disabled' V='0'/><Cell N='ReadOnly' V='0'/><Cell N='Invisible' V='1'/><Cell N='BeginGroup' V='1'/><Cell N='FlyoutChild' V='0'/><Cell N='TagName' V=''/><Cell N='ButtonFace' V=''/><Cell N='SortKey' V=''/></Row><Row N='SingHead'><Cell N='Menu' V='Enkelthodet uten h&amp;ale'/><Cell N='Action' V='0' F='SETF(GetRef(User.ArrowType),2)+SETF(GetRef(Controls.Row_4),"BOUND(Width,1,FALSE,Controls.Row_3,-2540.00 mm*DropOnPageScale)")+SETF(GetRef(Controls.Row_4.Y),"Controls.Row_2.Y")+SETF(GetRef(Controls.Row_3.Y),"Controls.Row_2.Y")+SETF(GetRef(Controls.Row_3),"Controls.Row_2")'/><Cell N='Checked' V='0'/><Cell N='Disabled' V='0'/><Cell N='ReadOnly' V='0'/><Cell N='Invisible' V='1'/><Cell N='BeginGroup' V='0'/><Cell N='FlyoutChild' V='0'/><Cell N='TagName' V=''/><Cell N='ButtonFace' V=''/><Cell N='SortKey' V=''/></Row><Row N='DblHead'><Cell N='Menu' V='D&amp;obbelthodet'/><Cell N='Action' V='0' F='SETF(GetRef(User.ArrowType),3)+SETF(GetRef(Controls.Row_4),"Width-Controls.Row_1")+SETF(GetRef(Controls.Row_4.Y),"Controls.Row_1.Y")+SETF(GetRef(Controls.Row_3.Y),"Controls.Row_2.Y")+SETF(GetRef(Controls.Row_3),"Width-Controls.Row_2")'/><Cell N='Checked' V='0'/><Cell N='Disabled' V='0'/><Cell N='ReadOnly' V='0'/><Cell N='Invisible' V='1'/><Cell N='BeginGroup' V='0'/><Cell N='FlyoutChild' V='0'/><Cell N='TagName' V=''/><Cell N='ButtonFace' V=''/><Cell N='SortKey' V=''/></Row></Section><Section N='Geometry' IX='0'><Cell N='NoFill' V='0'/><Cell N='NoLine' V='0'/><Cell N='NoShow' V='0'/><Cell N='NoSnap' V='0' F='No Formula'/><Cell N='NoQuickDrag' V='0' F='No Formula'/><Row T='MoveTo' IX='1'><Cell N='X' V='0' U='IN'/><Cell N='Y' V='0' U='MM' F='Height/2'/></Row><Row T='LineTo' IX='2'><Cell N='X' V='0.1574803149606299' U='MM' F='Controls.Row_1'/><Cell N='Y' V='0.1574803149606299' U='MM' F='ABS(Controls.Row_1.Y)'/></Row><Row T='LineTo' IX='3'><Cell N='X' V='0.1574803149606299' U='MM' F='Controls.Row_2'/><Cell N='Y' V='0.07874015748031496' U='MM' F='ABS(Controls.Row_2.Y)'/></Row><Row T='LineTo' IX='4'><Cell N='X' V='0.1574803149606299' U='MM' F='Geometry1.X5-NOT(ISERR(Scratch.A1))*(Geometry1.Y5-Geometry1.Y3)/Scratch.A1'/><Cell N='Y' V='0.07874015748031496' U='MM' F='Geometry1.Y3'/></Row><Row T='LineTo' IX='5'><Cell N='X' V='0.1574803149606299' U='MM' F='Controls.Row_3'/><Cell N='Y' V='0.07874015748031496' U='MM' F='ABS(Controls.Row_3.Y)'/></Row><Row T='LineTo' IX='6'><Cell N='X' V='1.023622047244094' U='MM' F='Controls.Row_4'/><Cell N='Y' V='0.07874015748031496' U='MM' F='ABS(Controls.Row_4.Y)'/></Row><Row T='LineTo' IX='7'><Cell N='X' V='1.023622047244094' U='MM' F='Width'/><Cell N='Y' V='0' U='MM' F='Height/2'/></Row><Row T='LineTo' IX='8'><Cell N='X' V='1.023622047244094' U='MM' F='Geometry1.X6'/><Cell N='Y' V='-0.07874015748031496' U='MM' F='Height-Geometry1.Y6'/></Row><Row T='LineTo' IX='9'><Cell N='X' V='0.1574803149606299' U='MM' F='Geometry1.X5'/><Cell N='Y' V='-0.07874015748031496' U='MM' F='Height-Geometry1.Y5'/></Row><Row T='LineTo' IX='10'><Cell N='X' V='0.1574803149606299' U='MM' F='Geometry1.X4'/><Cell N='Y' V='-0.07874015748031496' U='MM' F='Geometry1.Y11'/></Row><Row T='LineTo' IX='11'><Cell N='X' V='0.1574803149606299' U='MM' F='Geometry1.X3'/><Cell N='Y' V='-0.07874015748031496' U='MM' F='Height-Geometry1.Y3'/></Row><Row T='LineTo' IX='12'><Cell N='X' V='0.1574803149606299' U='MM' F='Geometry1.X2'/><Cell N='Y' V='-0.1574803149606299' U='MM' F='Height-Geometry1.Y2'/></Row><Row T='LineTo' IX='13'><Cell N='X' V='0' U='IN' F='Geometry1.X1'/><Cell N='Y' V='0' U='MM' F='Geometry1.Y1'/></Row></Section><Text><cp IX='0'/></Text></Shape></Shapes></MasterContents>
