# Supplementary material for: Health-related quality of life of long-term patients receiving opioid agonist therapy: a nested prospective cohort study in Norway
Source: Subst Abuse Treat Prev Policy. 2020 Sep 3;15:68. doi: 10.1186/s13011-020-00309-y (PMC7469909; doi:10.1186/s13011-020-00309-y)
Supplement: Supplementary file 1 — Additional file 1. OAT = opioid agonist therapy. Flow chart of study sample. [file 13011_2020_309_MOESM1_ESM.vsdx › visio/masters/master4.xml]

<?xml version='1.0' encoding='utf-8' ?>
<MasterContents xmlns='http://schemas.microsoft.com/office/visio/2012/main' xmlns:r='http://schemas.openxmlformats.org/officeDocument/2006/relationships' xml:space='preserve'><Shapes><Shape ID='5' Type='Shape' LineStyle='3' FillStyle='3' TextStyle='3'><Cell N='PinX' V='1.968503937007874' U='MM' F='(BeginX+EndX)/2'/><Cell N='PinY' V='1.968503937007874' U='MM' F='(BeginY+EndY)/2'/><Cell N='Width' V='1.023622047244094' U='MM' F='SQRT((EndX-BeginX)^2+(EndY-BeginY)^2)'/><Cell N='Height' V='0' U='MM'/><Cell N='LocPinX' V='0.5118110236220472' U='MM' F='Width*0.5'/><Cell N='LocPinY' V='0' U='MM' F='Height*0.5'/><Cell N='Angle' V='3.141592653589793' F='ATAN2(EndY-BeginY,EndX-BeginX)'/><Cell N='FlipX' V='1'/><Cell N='FlipY' V='1'/><Cell N='ResizeMode' V='0'/><Cell N='BeginX' V='2.480314960629921' U='MM'/><Cell N='BeginY' V='1.968503937007874' U='MM'/><Cell N='EndX' V='1.456692913385827' U='MM'/><Cell N='EndY' V='1.968503937007874' U='MM'/><Cell N='QuickStyleLineColor' V='102'/><Cell N='QuickStyleFillColor' V='102'/><Cell N='QuickStyleShadowColor' V='102'/><Cell N='QuickStyleFontColor' V='102'/><Cell N='QuickStyleLineMatrix' V='102'/><Cell N='QuickStyleFillMatrix' V='102'/><Cell N='QuickStyleEffectsMatrix' V='102'/><Cell N='QuickStyleFontMatrix' V='102'/><Cell N='QuickStyleType' V='2'/><Cell N='TxtPinX' V='0.5118110236220472' U='MM' F='Width*0.5'/><Cell N='TxtPinY' V='0' U='MM' F='Height*0.5'/><Cell N='TxtWidth' V='1.023622047244094' U='MM' F='Width*1'/><Cell N='TxtHeight' V='0' U='MM' F='Height*1'/><Cell N='TxtLocPinX' V='0.5118110236220472' U='MM' F='TxtWidth*0.5'/><Cell N='TxtLocPinY' V='0' U='MM' F='TxtHeight*0.5'/><Cell N='TxtAngle' V='3.1415926535898' U='DEG' F='IF(AND(Angle&gt;-60DEG,Angle&lt;120DEG),0DEG,180DEG)'/><Cell N='LockHeight' V='1'/><Cell N='LineWeight' V='0.003333333333333333' U='PT' F='THEMEVAL("LineWeight",0.24PT)'/><Cell N='EventDblClick' V='0' F='OPENTEXTWIN()'/><Cell N='ShapeSplit' V='1'/><Cell N='HelpTopic' V='Vis_PRXY.chm!#60289'/><Cell N='Copyright' V='Copyright (c) 2012 Microsoft Corporation.  All rights reserved.'/><Section N='User'><Row N='CtrlAngle'><Cell N='Value' V='0.7853981633974483' U='DA' F='ATAN2(Controls.Row_1.Y,Controls.Row_1)'/><Cell N='Prompt' V=''/></Row><Row N='visVersion'><Cell N='Value' V='15'/><Cell N='Prompt' V=''/></Row></Section><Section N='Control'><Row N='Row_1'><Cell N='X' V='0.375' F='0.375*DropOnPageScale'/><Cell N='Y' V='0.375' F='BOUND(0.375*DropOnPageScale,1,FALSE,Controls.Row_2.Y*3,-150MM*DropOnPageScale)'/><Cell N='XDyn' V='0' U='MM' F='Width*0'/><Cell N='YDyn' V='0' U='MM' F='Height*0'/><Cell N='XCon' V='2'/><Cell N='YCon' V='3'/><Cell N='CanGlue' V='0'/><Cell N='Prompt' V='Lengde på pil'/></Row><Row N='Row_2'><Cell N='X' V='1.023622047244094' U='MM' F='Width*1'/><Cell N='Y' V='0.0625' F='BOUND(0.0625*DropOnPageScale,0,FALSE,0,Width*0.5)'/><Cell N='XDyn' V='0' U='MM' F='Width*0'/><Cell N='YDyn' V='0' U='MM' F='Height*0'/><Cell N='XCon' V='1'/><Cell N='YCon' V='0'/><Cell N='CanGlue' V='0'/><Cell N='Prompt' V='Bredde på pil'/></Row></Section><Section N='Character'><Row IX='0'><Cell N='Size' V='0.1388888888888889' U='PT'/></Row></Section><Section N='Geometry' IX='0'><Cell N='NoFill' V='0'/><Cell N='NoLine' V='0'/><Cell N='NoShow' V='0'/><Cell N='NoSnap' V='0'/><Cell N='NoQuickDrag' V='0'/><Row T='MoveTo' IX='1'><Cell N='X' V='0' U='MM' F='Width*0'/><Cell N='Y' V='0' U='MM' F='Height*0'/></Row><Row T='LineTo' IX='2'><Cell N='X' V='0.375' F='Controls.Row_1'/><Cell N='Y' V='0.375' F='Controls.Row_1.Y'/></Row><Row T='LineTo' IX='3'><Cell N='X' V='0.4633883476483182' F='Geometry1.X2+COS(User.CtrlAngle-90DEG)*(Controls.Row_2.Y*2)'/><Cell N='Y' V='0.2866116523516812' F='Geometry1.Y2+SIN(User.CtrlAngle-90DEG)*(Controls.Row_2.Y*2)'/></Row><Row T='LineTo' IX='4'><Cell N='X' V='0.2392766952966401' F='Geometry1.X3-1/(TAN(User.CtrlAngle+PI())/(Geometry1.Y3-Geometry1.Y4))'/><Cell N='Y' V='0.0625' F='Controls.Row_2.Y'/></Row><Row T='LineTo' IX='5'><Cell N='X' V='1.023622047244094' U='MM' F='Width*1'/><Cell N='Y' V='0.0625' F='Controls.Row_2.Y'/></Row><Row T='LineTo' IX='6'><Cell N='X' V='1.023622047244094' U='MM' F='Width*1'/><Cell N='Y' V='-0.0625' F='-Controls.Row_2.Y'/></Row><Row T='LineTo' IX='7'><Cell N='X' V='0.2392766952966401' F='Geometry1.X4'/><Cell N='Y' V='-0.0625' F='-Controls.Row_2.Y'/></Row><Row T='LineTo' IX='8'><Cell N='X' V='0.4633883476483182' F='Geometry1.X3'/><Cell N='Y' V='-0.2866116523516812' F='-Geometry1.Y3'/></Row><Row T='LineTo' IX='9'><Cell N='X' V='0.375' F='Controls.Row_1'/><Cell N='Y' V='-0.375' F='-Controls.Row_1.Y'/></Row><Row T='LineTo' IX='10'><Cell N='X' V='0' U='MM' F='Geometry1.X1'/><Cell N='Y' V='0' U='MM' F='Geometry1.Y1'/></Row></Section></Shape></Shapes></MasterContents>
