# Supplementary material for: Health-related quality of life of long-term patients receiving opioid agonist therapy: a nested prospective cohort study in Norway
Source: Subst Abuse Treat Prev Policy. 2020 Sep 3;15:68. doi: 10.1186/s13011-020-00309-y (PMC7469909; doi:10.1186/s13011-020-00309-y)
Supplement: Supplementary file 1 — Additional file 1. OAT = opioid agonist therapy. Flow chart of study sample. [file 13011_2020_309_MOESM1_ESM.vsdx › visio/masters/master3.xml]

<?xml version='1.0' encoding='utf-8' ?>
<MasterContents xmlns='http://schemas.microsoft.com/office/visio/2012/main' xmlns:r='http://schemas.openxmlformats.org/officeDocument/2006/relationships' xml:space='preserve'><Shapes><Shape ID='5' Type='Shape' LineStyle='3' FillStyle='3' TextStyle='3'><Cell N='PinX' V='1.968503937007874' U='MM' F='(BeginX+EndX)/2'/><Cell N='PinY' V='1.968503937007874' U='MM' F='(BeginY+EndY)/2'/><Cell N='Width' V='1.127387485297351' U='MM' F='SQRT((EndX-BeginX)^2+(EndY-BeginY)^2)'/><Cell N='Height' V='0' U='MM'/><Cell N='LocPinX' V='0.5636937426486753' U='MM' F='Width*0.5'/><Cell N='LocPinY' V='0' U='MM' F='Height*0.5'/><Cell N='Angle' V='0.4324077755705379' F='ATAN2(EndY-BeginY,EndX-BeginX)'/><Cell N='FlipX' V='0'/><Cell N='FlipY' V='0'/><Cell N='ResizeMode' V='0'/><Cell N='BeginX' V='1.456692913385827' U='MM'/><Cell N='BeginY' V='1.732283464566929' U='MM'/><Cell N='EndX' V='2.480314960629921' U='MM'/><Cell N='EndY' V='2.204724409448819' U='MM'/><Cell N='TextBkgnd' V='#ffffff' F='IF(User.DrawType=1,THEMEGUARD(THEME("BackgroundColor")+1),0)'/><Cell N='QuickStyleLineColor' V='102'/><Cell N='QuickStyleFillColor' V='102'/><Cell N='QuickStyleShadowColor' V='102'/><Cell N='QuickStyleFontColor' V='102'/><Cell N='QuickStyleLineMatrix' V='102'/><Cell N='QuickStyleFillMatrix' V='102'/><Cell N='QuickStyleEffectsMatrix' V='102'/><Cell N='QuickStyleFontMatrix' V='102'/><Cell N='QuickStyleType' V='2'/><Cell N='QuickStyleVariation' V='6'/><Cell N='TxtPinX' V='0.5118110236220472' U='MM' F='(EndX-BeginX)/2'/><Cell N='TxtPinY' V='-0.5' U='IN'/><Cell N='TxtWidth' V='0.1111111111111111' F='TEXTWIDTH(TheText)'/><Cell N='TxtHeight' V='0' U='MM' F='Height*1'/><Cell N='TxtLocPinX' V='0.05555555555555555' F='TxtWidth*0.5'/><Cell N='TxtLocPinY' V='0' U='MM' F='TxtHeight*0.5'/><Cell N='TxtAngle' V='-0.4324077755705379' F='-Angle'/><Cell N='LockHeight' V='1'/><Cell N='LineWeight' V='0.003333333333333333' U='PT' F='THEMEVAL("LineWeight",0.24PT)'/><Cell N='EventDblClick' V='0' F='OPENTEXTWIN()'/><Cell N='ShapeSplit' V='1'/><Cell N='HelpTopic' V='Vis_PRXY.chm!#60295'/><Cell N='Copyright' V='Copyright (c) 2012 Microsoft Corporation.  All rights reserved.'/><Section N='User'><Row N='VertexCount'><Cell N='Value' V='4'/><Cell N='Prompt' V=''/></Row><Row N='SegmentType'><Cell N='Value' V='1'/><Cell N='Prompt' V=''/></Row><Row N='DrawType'><Cell N='Value' V='1'/><Cell N='Prompt' V=''/></Row><Row N='StartWidth'><Cell N='Value' V='0.1574803149606299' U='MM' F='SQRT(Controls.Row_9^2+Controls.Row_9.Y^2)'/><Cell N='Prompt' V=''/></Row><Row N='EndWidth'><Cell N='Value' V='0.09842519685039369' U='MM' F='SQRT((Width-Controls.Row_10)^2+Controls.Row_10.Y^2)'/><Cell N='Prompt' V=''/></Row><Row N='LastAngle'><Cell N='Value' V='0.3074047395815844' U='DA' F='IF(User.VertexCount=3,ATAN2(Geometry1.Y3-Geometry1.Y2,Geometry1.X3-Geometry1.X2),IF(User.VertexCount=4,ATAN2(Geometry1.Y4-Geometry1.Y3,Geometry1.X4-Geometry1.X3),IF(User.VertexCount=5,ATAN2(Geometry1.Y5-Geometry1.Y4,Geometry1.X5-Geometry1.X4),IF(User.VertexCount=6,ATAN2(Geometry1.Y6-Geometry1.Y5,Geometry1.X6-Geometry1.X5),IF(User.VertexCount=7,ATAN2(Geometry1.Y7-Geometry1.Y6,Geometry1.X7-Geometry1.X6),IF(User.VertexCount=8,ATAN2(Geometry1.Y8-Geometry1.Y7,Geometry1.X8-Geometry1.X7),IF(User.VertexCount=9,ATAN2(Geometry1.Y9-Geometry1.Y8,Geometry1.X9-Geometry1.X8),IF(User.VertexCount=10,ATAN2(Geometry1.Y10-Geometry1.Y9,Geometry1.X10-Geometry1.X9),0))))))))'/><Cell N='Prompt' V=''/></Row><Row N='CtrlAngle'><Cell N='Value' V='-1.684841869229774' U='DA' F='ATAN2(Controls.Row_11.Y,Controls.Row_11-Width)'/><Cell N='Prompt' V=''/></Row><Row N='ArrowFeatherAngle'><Cell N='Value' V='8.582836655572544' U='DA' F='User.CtrlAngle-(User.CtrlAngle-User.LastAngle-180DEG)*2'/><Cell N='Prompt' V=''/></Row><Row N='ArrowFeatherDist'><Cell N='Value' V='0.1981375242526186' U='MM' F='SQRT((Width-Controls.Row_11)^2+Controls.Row_11.Y^2)'/><Cell N='Prompt' V=''/></Row><Row N='Joint1_2Pcnt'><Cell N='Value' V='0.3618647311595968' F='NEARESTPOINTONPATH(Geometry1.Path,Geometry1.X2,Geometry1.Y2)'/><Cell N='Prompt' V=''/></Row><Row N='Joint1_2Angle'><Cell N='Value' V='1.461408247026181' U='DA' F='IF(User.VertexCount&gt;2,ATAN2(Geometry1.Y3-Geometry1.Y2,Geometry1.X3-Geometry1.X2)*0.5+90DEG+ATAN2(Geometry1.Y2-Geometry1.Y1,Geometry1.X2-Geometry1.X1)*0.5,User.LastAngle+90DEG)'/><Cell N='Prompt' V=''/></Row><Row N='Joint2_3Pcnt'><Cell N='Value' V='0.7390938496124638' F='NEARESTPOINTONPATH(Geometry1.Path,Geometry1.X3,Geometry1.Y3)'/><Cell N='Prompt' V=''/></Row><Row N='Joint2_3Angle'><Cell N='Value' V='1.436823758849043' U='DA' F='IF(User.VertexCount&gt;3,ATAN2(Geometry1.Y4-Geometry1.Y3,Geometry1.X4-Geometry1.X3)*0.5+90DEG+ATAN2(Geometry1.Y3-Geometry1.Y2,Geometry1.X3-Geometry1.X2)*0.5,User.LastAngle+90DEG)'/><Cell N='Prompt' V=''/></Row><Row N='Joint3_4Pcnt'><Cell N='Value' V='1' F='NEARESTPOINTONPATH(Geometry1.Path,Geometry1.X4,Geometry1.Y4)'/><Cell N='Prompt' V=''/></Row><Row N='Joint3_4Angle'><Cell N='Value' V='1.878201066376485' U='DA' F='IF(User.VertexCount&gt;4,ATAN2(Geometry1.Y5-Geometry1.Y4,Geometry1.X5-Geometry1.X4)*0.5+90DEG+ATAN2(Geometry1.Y4-Geometry1.Y3,Geometry1.X4-Geometry1.X3)*0.5,User.LastAngle+90DEG)'/><Cell N='Prompt' V=''/></Row><Row N='Joint4_5Pcnt'><Cell N='Value' V='1' F='NEARESTPOINTONPATH(Geometry1.Path,Geometry1.X5,Geometry1.Y5)'/><Cell N='Prompt' V=''/></Row><Row N='Joint4_5Angle'><Cell N='Value' V='1.878201066376485' U='DA' F='IF(User.VertexCount&gt;5,ATAN2(Geometry1.Y6-Geometry1.Y5,Geometry1.X6-Geometry1.X5)*0.5+90DEG+ATAN2(Geometry1.Y5-Geometry1.Y4,Geometry1.X5-Geometry1.X4)*0.5,User.LastAngle+90DEG)'/><Cell N='Prompt' V=''/></Row><Row N='Joint5_6Pcnt'><Cell N='Value' V='1' F='NEARESTPOINTONPATH(Geometry1.Path,Geometry1.X6,Geometry1.Y6)'/><Cell N='Prompt' V=''/></Row><Row N='Joint5_6Angle'><Cell N='Value' V='1.878201066376485' U='DA' F='IF(User.VertexCount&gt;6,ATAN2(Geometry1.Y7-Geometry1.Y6,Geometry1.X7-Geometry1.X6)*0.5+90DEG+ATAN2(Geometry1.Y6-Geometry1.Y5,Geometry1.X6-Geometry1.X5)*0.5,User.LastAngle+90DEG)'/><Cell N='Prompt' V=''/></Row><Row N='Joint6_7Pcnt'><Cell N='Value' V='1' F='NEARESTPOINTONPATH(Geometry1.Path,Geometry1.X7,Geometry1.Y7)'/><Cell N='Prompt' V=''/></Row><Row N='Joint6_7Angle'><Cell N='Value' V='1.878201066376485' U='DA' F='IF(User.VertexCount&gt;7,ATAN2(Geometry1.Y8-Geometry1.Y7,Geometry1.X8-Geometry1.X7)*0.5+90DEG+ATAN2(Geometry1.Y7-Geometry1.Y6,Geometry1.X7-Geometry1.X6)*0.5,User.LastAngle+90DEG)'/><Cell N='Prompt' V=''/></Row><Row N='Joint7_8Pcnt'><Cell N='Value' V='1' F='NEARESTPOINTONPATH(Geometry1.Path,Geometry1.X8,Geometry1.Y8)'/><Cell N='Prompt' V=''/></Row><Row N='Joint7_8Angle'><Cell N='Value' V='1.878201066376485' U='DA' F='IF(User.VertexCount&gt;8,ATAN2(Geometry1.Y9-Geometry1.Y8,Geometry1.X9-Geometry1.X8)*0.5+90DEG+ATAN2(Geometry1.Y8-Geometry1.Y7,Geometry1.X8-Geometry1.X7)*0.5,User.LastAngle+90DEG)'/><Cell N='Prompt' V=''/></Row><Row N='Joint8_9Pcnt'><Cell N='Value' V='1' F='NEARESTPOINTONPATH(Geometry1.Path,Geometry1.X9,Geometry1.Y9)'/><Cell N='Prompt' V=''/></Row><Row N='Joint8_9Angle'><Cell N='Value' V='1.878201066376485' U='DA' F='IF(User.VertexCount&gt;9,ATAN2(Geometry1.Y10-Geometry1.Y9,Geometry1.X10-Geometry1.X9)*0.5+90DEG+ATAN2(Geometry1.Y9-Geometry1.Y8,Geometry1.X9-Geometry1.X8)*0.5,User.LastAngle+90DEG)'/><Cell N='Prompt' V=''/></Row><Row N='visVersion'><Cell N='Value' V='15'/><Cell N='Prompt' V=''/></Row></Section><Section N='Actions'><Row N='Row_1'><Cell N='Menu' V='Legg til &amp;punkt'/><Cell N='Action' V='0' F='SETF("Controls.Row_"&amp;User.VertexCount-1,IF(User.VertexCount=2,"Width/2","(Controls.Row_"&amp;User.VertexCount-2&amp;"+Width)/2"))+SETF("Controls.Row_"&amp;User.VertexCount-1&amp;".Y",IF(User.VertexCount=2,"Height/2","(Controls.Row_"&amp;User.VertexCount-2&amp;".Y+Height)/2"))+SETF(GetRef(User.VertexCount),User.VertexCount+1)'/><Cell N='Checked' V='0'/><Cell N='Disabled' V='0'/><Cell N='ReadOnly' V='0'/><Cell N='Invisible' V='0' F='IF(User.VertexCount=10,TRUE,FALSE)'/><Cell N='BeginGroup' V='0'/><Cell N='FlyoutChild' V='0'/><Cell N='TagName' V=''/><Cell N='ButtonFace' V=''/><Cell N='SortKey' V=''/></Row><Row N='Row_2'><Cell N='Menu' V='&amp;Fjern punkt'/><Cell N='Action' V='0' F='SETF("Controls.Row_"&amp;User.VertexCount-2,"Width")+SETF("Controls.Row_"&amp;User.VertexCount-2&amp;".Y","Height")+SETF(GetRef(User.VertexCount),User.VertexCount-1)'/><Cell N='Checked' V='0'/><Cell N='Disabled' V='0'/><Cell N='ReadOnly' V='0'/><Cell N='Invisible' V='0' F='IF(User.VertexCount=2,TRUE,FALSE)'/><Cell N='BeginGroup' V='0'/><Cell N='FlyoutChild' V='0'/><Cell N='TagName' V=''/><Cell N='ButtonFace' V=''/><Cell N='SortKey' V=''/></Row><Row N='Row_3'><Cell N='Menu' V='Endre til rett lin&amp;je'/><Cell N='Action' V='0' F='SETF(GetRef(User.SegmentType),1)'/><Cell N='Checked' V='0'/><Cell N='Disabled' V='0'/><Cell N='ReadOnly' V='0'/><Cell N='Invisible' V='1' F='IF(User.SegmentType=1,TRUE,FALSE)'/><Cell N='BeginGroup' V='1'/><Cell N='FlyoutChild' V='0'/><Cell N='TagName' V=''/><Cell N='ButtonFace' V=''/><Cell N='SortKey' V=''/></Row><Row N='Row_4'><Cell N='Menu' V='Endre til kur&amp;ve'/><Cell N='Action' V='0' F='SETF(GetRef(User.SegmentType),2)'/><Cell N='Checked' V='0'/><Cell N='Disabled' V='0'/><Cell N='ReadOnly' V='0'/><Cell N='Invisible' V='0' F='IF(User.SegmentType=2,TRUE,FALSE)'/><Cell N='BeginGroup' V='1'/><Cell N='FlyoutChild' V='0'/><Cell N='TagName' V=''/><Cell N='ButtonFace' V=''/><Cell N='SortKey' V=''/></Row><Row N='Row_5'><Cell N='Menu' V='Endre til &amp;1D-linje'/><Cell N='Action' V='0' F='SETF(GetRef(User.DrawType),1)'/><Cell N='Checked' V='0'/><Cell N='Disabled' V='0'/><Cell N='ReadOnly' V='0'/><Cell N='Invisible' V='1' F='IF(User.DrawType=1,TRUE,FALSE)'/><Cell N='BeginGroup' V='1'/><Cell N='FlyoutChild' V='0'/><Cell N='TagName' V=''/><Cell N='ButtonFace' V=''/><Cell N='SortKey' V=''/></Row><Row N='Row_6'><Cell N='Menu' V='Endre til &amp;2D-linje'/><Cell N='Action' V='0' F='SETF(GetRef(User.DrawType),2)'/><Cell N='Checked' V='0'/><Cell N='Disabled' V='0'/><Cell N='ReadOnly' V='0'/><Cell N='Invisible' V='0' F='IF(User.DrawType=2,TRUE,FALSE)'/><Cell N='BeginGroup' V='1' F='IF(User.DrawType=1,TRUE,FALSE)'/><Cell N='FlyoutChild' V='0'/><Cell N='TagName' V=''/><Cell N='ButtonFace' V=''/><Cell N='SortKey' V=''/></Row><Row N='Row_7'><Cell N='Menu' V='Endre til 2D&amp;-pil'/><Cell N='Action' V='0' F='SETF(GetRef(User.DrawType),3)'/><Cell N='Checked' V='0'/><Cell N='Disabled' V='0'/><Cell N='ReadOnly' V='0'/><Cell N='Invisible' V='0' F='IF(User.DrawType=3,TRUE,FALSE)'/><Cell N='BeginGroup' V='0'/><Cell N='FlyoutChild' V='0'/><Cell N='TagName' V=''/><Cell N='ButtonFace' V=''/><Cell N='SortKey' V=''/></Row></Section><Section N='Control'><Row N='Row_1'><Cell N='X' V='0.4227703069865065' U='MM' F='Width*0.375'/><Cell N='Y' V='0.1574803149606299' U='MM' F='4MM*DropOnPageScale'/><Cell N='XDyn' V='0' U='MM' F='Width*0'/><Cell N='YDyn' V='0' U='MM' F='Height*0'/><Cell N='XCon' V='0' F='IF(User.VertexCount&gt;2,0,5)'/><Cell N='YCon' V='0'/><Cell N='CanGlue' V='0'/><Cell N='Prompt' V='Mellompunkt'/></Row><Row N='Row_2'><Cell N='X' V='0.8173559268405792' U='MM' F='Width*0.725'/><Cell N='Y' V='-0.09842519685039369' U='MM' F='-2.5MM*DropOnPageScale'/><Cell N='XDyn' V='0' U='MM' F='Width*0'/><Cell N='YDyn' V='0' U='MM' F='Height*0'/><Cell N='XCon' V='0' F='IF(User.VertexCount&gt;3,0,5)'/><Cell N='YCon' V='0'/><Cell N='CanGlue' V='0'/><Cell N='Prompt' V='Mellompunkt'/></Row><Row N='Row_3'><Cell N='X' V='1.127387485297351' U='MM' F='Width*1'/><Cell N='Y' V='0' U='MM' F='Height*1'/><Cell N='XDyn' V='0' U='MM' F='Width*0'/><Cell N='YDyn' V='0' U='MM' F='Height*0'/><Cell N='XCon' V='5' F='IF(User.VertexCount&gt;4,0,5)'/><Cell N='YCon' V='0'/><Cell N='CanGlue' V='0'/><Cell N='Prompt' V='Mellompunkt'/></Row><Row N='Row_4'><Cell N='X' V='1.127387485297351' U='MM' F='Width*1'/><Cell N='Y' V='0' U='MM' F='Height*1'/><Cell N='XDyn' V='0' U='MM' F='Width*0'/><Cell N='YDyn' V='0' U='MM' F='Height*0'/><Cell N='XCon' V='5' F='IF(User.VertexCount&gt;5,0,5)'/><Cell N='YCon' V='0'/><Cell N='CanGlue' V='0'/><Cell N='Prompt' V='Mellompunkt'/></Row><Row N='Row_5'><Cell N='X' V='1.127387485297351' U='MM' F='Width*1'/><Cell N='Y' V='0' U='MM' F='Height*1'/><Cell N='XDyn' V='0' U='MM' F='Width*0'/><Cell N='YDyn' V='0' U='MM' F='Height*0'/><Cell N='XCon' V='5' F='IF(User.VertexCount&gt;6,0,5)'/><Cell N='YCon' V='0'/><Cell N='CanGlue' V='0'/><Cell N='Prompt' V='Mellompunkt'/></Row><Row N='Row_6'><Cell N='X' V='1.127387485297351' U='MM' F='Width*1'/><Cell N='Y' V='0' U='MM' F='Height*1'/><Cell N='XDyn' V='0' U='MM' F='Width*0'/><Cell N='YDyn' V='0' U='MM' F='Height*0'/><Cell N='XCon' V='5' F='IF(User.VertexCount&gt;7,0,5)'/><Cell N='YCon' V='0'/><Cell N='CanGlue' V='0'/><Cell N='Prompt' V='Mellompunkt'/></Row><Row N='Row_7'><Cell N='X' V='1.127387485297351' U='MM' F='Width*1'/><Cell N='Y' V='0' U='MM' F='Height*1'/><Cell N='XDyn' V='0' U='MM' F='Width*0'/><Cell N='YDyn' V='0' U='MM' F='Height*0'/><Cell N='XCon' V='5' F='IF(User.VertexCount&gt;8,0,5)'/><Cell N='YCon' V='0'/><Cell N='CanGlue' V='0'/><Cell N='Prompt' V='Mellompunkt'/></Row><Row N='Row_8'><Cell N='X' V='1.127387485297351' U='MM' F='Width*1'/><Cell N='Y' V='0' U='MM' F='Height*1'/><Cell N='XDyn' V='0' U='MM' F='Width*0'/><Cell N='YDyn' V='0' U='MM' F='Height*0'/><Cell N='XCon' V='5' F='IF(User.VertexCount&gt;9,0,5)'/><Cell N='YCon' V='0'/><Cell N='CanGlue' V='0'/><Cell N='Prompt' V='Mellompunkt'/></Row><Row N='Row_9'><Cell N='X' V='0' U='MM' F='Width*0'/><Cell N='Y' V='0.1574803149606299' U='MM' F='4MM*DropOnPageScale'/><Cell N='XDyn' V='0' U='MM' F='Width*0'/><Cell N='YDyn' V='0' U='MM' F='Height*0'/><Cell N='XCon' V='5' F='IF(User.DrawType=1,5,0)'/><Cell N='YCon' V='0'/><Cell N='CanGlue' V='0'/><Cell N='Prompt' V='Starttykkelse'/></Row><Row N='Row_10'><Cell N='X' V='1.127387485297351' U='MM' F='Width*1'/><Cell N='Y' V='0.09842519685039369' U='MM' F='2.5MM*DropOnPageScale'/><Cell N='XDyn' V='0' U='MM' F='Width*0'/><Cell N='YDyn' V='0' U='MM' F='Height*0'/><Cell N='XCon' V='5' F='IF(User.DrawType=1,5,0)'/><Cell N='YCon' V='0'/><Cell N='CanGlue' V='0'/><Cell N='Prompt' V='Endetykkelse'/></Row><Row N='Row_11'><Cell N='X' V='1.104839735591404' U='MM' F='Width*0.98'/><Cell N='Y' V='-0.1968503937007874' U='MM' F='-5MM*DropOnPageScale'/><Cell N='XDyn' V='0' U='MM' F='Width*0'/><Cell N='YDyn' V='0' U='MM' F='Height*0'/><Cell N='XCon' V='5' F='IF(User.DrawType=3,0,5)'/><Cell N='YCon' V='0'/><Cell N='CanGlue' V='0'/><Cell N='Prompt' V='Pilspissfigur'/></Row></Section><Section N='Connection'><Row T='Connection' IX='0'><Cell N='X' V='0' U='MM' F='Width*0'/><Cell N='Y' V='0' U='MM' F='Height*0'/><Cell N='DirX' V='0'/><Cell N='DirY' V='0'/><Cell N='Type' V='0'/><Cell N='AutoGen' V='0'/><Cell N='Prompt' V='' F='No Formula'/></Row><Row T='Connection' IX='1'><Cell N='X' V='0.4227703069865065' U='MM' F='Geometry1.X2'/><Cell N='Y' V='0.1574803149606299' U='MM' F='Geometry1.Y2'/><Cell N='DirX' V='0'/><Cell N='DirY' V='0'/><Cell N='Type' V='0'/><Cell N='AutoGen' V='0'/><Cell N='Prompt' V='' F='No Formula'/></Row><Row T='Connection' IX='2'><Cell N='X' V='0.8173559268405792' U='MM' F='Geometry1.X3'/><Cell N='Y' V='-0.09842519685039369' U='MM' F='Geometry1.Y3'/><Cell N='DirX' V='0'/><Cell N='DirY' V='0'/><Cell N='Type' V='0'/><Cell N='AutoGen' V='0'/><Cell N='Prompt' V='' F='No Formula'/></Row><Row T='Connection' IX='3'><Cell N='X' V='1.127387485297351' U='MM' F='Geometry1.X4'/><Cell N='Y' V='0' U='MM' F='Geometry1.Y4'/><Cell N='DirX' V='0'/><Cell N='DirY' V='0'/><Cell N='Type' V='0'/><Cell N='AutoGen' V='0'/><Cell N='Prompt' V='' F='No Formula'/></Row><Row T='Connection' IX='4'><Cell N='X' V='1.127387485297351' U='MM' F='Geometry1.X5'/><Cell N='Y' V='0' U='MM' F='Geometry1.Y5'/><Cell N='DirX' V='0'/><Cell N='DirY' V='0'/><Cell N='Type' V='0'/><Cell N='AutoGen' V='0'/><Cell N='Prompt' V='' F='No Formula'/></Row><Row T='Connection' IX='5'><Cell N='X' V='1.127387485297351' U='MM' F='Geometry1.X6'/><Cell N='Y' V='0' U='MM' F='Geometry1.Y6'/><Cell N='DirX' V='0'/><Cell N='DirY' V='0'/><Cell N='Type' V='0'/><Cell N='AutoGen' V='0'/><Cell N='Prompt' V='' F='No Formula'/></Row><Row T='Connection' IX='6'><Cell N='X' V='1.127387485297351' U='MM' F='Geometry1.X7'/><Cell N='Y' V='0' U='MM' F='Geometry1.Y7'/><Cell N='DirX' V='0'/><Cell N='DirY' V='0'/><Cell N='Type' V='0'/><Cell N='AutoGen' V='0'/><Cell N='Prompt' V='' F='No Formula'/></Row><Row T='Connection' IX='7'><Cell N='X' V='1.127387485297351' U='MM' F='Geometry1.X8'/><Cell N='Y' V='0' U='MM' F='Geometry1.Y8'/><Cell N='DirX' V='0'/><Cell N='DirY' V='0'/><Cell N='Type' V='0'/><Cell N='AutoGen' V='0'/><Cell N='Prompt' V='' F='No Formula'/></Row><Row T='Connection' IX='8'><Cell N='X' V='1.127387485297351' U='MM' F='Geometry1.X9'/><Cell N='Y' V='0' U='MM' F='Geometry1.Y9'/><Cell N='DirX' V='0'/><Cell N='DirY' V='0'/><Cell N='Type' V='0'/><Cell N='AutoGen' V='0'/><Cell N='Prompt' V='' F='No Formula'/></Row><Row T='Connection' IX='9'><Cell N='X' V='0' U='MM' F='Width*0'/><Cell N='Y' V='0' U='MM' F='Height*0'/><Cell N='DirX' V='0'/><Cell N='DirY' V='0'/><Cell N='Type' V='0'/><Cell N='AutoGen' V='0'/><Cell N='Prompt' V='' F='No Formula'/></Row></Section><Section N='Character'><Row IX='0'><Cell N='Size' V='0.1388888888888889' U='PT'/></Row></Section><Section N='Geometry' IX='0'><Cell N='NoFill' V='1'/><Cell N='NoLine' V='0'/><Cell N='NoShow' V='0' F='IF(AND(User.SegmentType=1,User.DrawType=1),FALSE,TRUE)'/><Cell N='NoSnap' V='0'/><Cell N='NoQuickDrag' V='0'/><Row T='MoveTo' IX='1'><Cell N='X' V='0' U='MM' F='Width*0'/><Cell N='Y' V='0' U='MM' F='Height*0'/></Row><Row T='LineTo' IX='2'><Cell N='X' V='0.4227703069865065' U='MM' F='Controls.Row_1'/><Cell N='Y' V='0.1574803149606299' U='MM' F='Controls.Row_1.Y'/></Row><Row T='LineTo' IX='3'><Cell N='X' V='0.8173559268405792' U='MM' F='Controls.Row_2'/><Cell N='Y' V='-0.09842519685039369' U='MM' F='Controls.Row_2.Y'/></Row><Row T='LineTo' IX='4'><Cell N='X' V='1.127387485297351' U='MM' F='Controls.Row_3'/><Cell N='Y' V='0' U='MM' F='Controls.Row_3.Y'/></Row><Row T='LineTo' IX='5'><Cell N='X' V='1.127387485297351' U='MM' F='Controls.Row_4'/><Cell N='Y' V='0' U='MM' F='Controls.Row_4.Y'/></Row><Row T='LineTo' IX='6'><Cell N='X' V='1.127387485297351' U='MM' F='Controls.Row_5'/><Cell N='Y' V='0' U='MM' F='Controls.Row_5.Y'/></Row><Row T='LineTo' IX='7'><Cell N='X' V='1.127387485297351' U='MM' F='Controls.Row_6'/><Cell N='Y' V='0' U='MM' F='Controls.Row_6.Y'/></Row><Row T='LineTo' IX='8'><Cell N='X' V='1.127387485297351' U='MM' F='Controls.Row_7'/><Cell N='Y' V='0' U='MM' F='Controls.Row_7.Y'/></Row><Row T='LineTo' IX='9'><Cell N='X' V='1.127387485297351' U='MM' F='Controls.Row_8'/><Cell N='Y' V='0' U='MM' F='Controls.Row_8.Y'/></Row><Row T='LineTo' IX='10'><Cell N='X' V='1.127387485297351' U='MM' F='Width*1'/><Cell N='Y' V='0' U='MM' F='Height*1'/></Row></Section><Section N='Geometry' IX='1'><Cell N='NoFill' V='1'/><Cell N='NoLine' V='0'/><Cell N='NoShow' V='1' F='IF(AND(User.SegmentType=2,User.DrawType=1),FALSE,TRUE)'/><Cell N='NoSnap' V='0'/><Cell N='NoQuickDrag' V='0'/><Row T='MoveTo' IX='1'><Cell N='X' V='0' U='MM' F='Width*0'/><Cell N='Y' V='0' U='MM' F='Height*0'/></Row><Row T='NURBSTo' IX='2'><Cell N='X' V='1.127387485297351' U='MM' F='Width*1'/><Cell N='Y' V='0' U='MM' F='Height*0'/><Cell N='A' V='0.9'/><Cell N='B' V='1'/><Cell N='C' V='0'/><Cell N='D' V='1'/><Cell N='E' V='NURBS(1, 3, 1, 1, 0,0,0,1, 0.42277030698651,0.15748031496063,0,1, 0.81735592684058,-0.098425196850394,0,1, 1.1273874852974,0,0.2,1, 1.1273874852974,0,0.3,1, 1.1273874852974,0,0.4,1, 1.1273874852974,0,0.5,1, 1.1273874852974,0,0.6,1, 1.1273874852974,0,0.7,1, 1.1273874852974,0,0.8,1)' U='NURBS' F='NURBS(1,3,1,1,0,0,0,1,Controls.Row_1,Controls.Row_1.Y,0,1,Controls.Row_2,Controls.Row_2.Y,0,1,Controls.Row_3,Controls.Row_3.Y,0.2,1,Controls.Row_4,Controls.Row_4.Y,0.3,1,Controls.Row_5,Controls.Row_5.Y,0.4,1,Controls.Row_6,Controls.Row_6.Y,0.5,1,Controls.Row_7,Controls.Row_7.Y,0.6,1,Controls.Row_8,Controls.Row_8.Y,0.7,1,Width,0,0.8,1)'/></Row></Section><Section N='Geometry' IX='2'><Cell N='NoFill' V='0'/><Cell N='NoLine' V='0'/><Cell N='NoShow' V='1' F='IF(AND(User.SegmentType=1,User.DrawType&gt;1),FALSE,TRUE)'/><Cell N='NoSnap' V='0'/><Cell N='NoQuickDrag' V='0'/><Row T='MoveTo' IX='1'><Cell N='X' V='0' U='MM' F='Controls.Row_9'/><Cell N='Y' V='0.1574803149606299' U='MM' F='Controls.Row_9.Y'/></Row><Row T='LineTo' IX='2'><Cell N='X' V='0.4376294819122908' U='MM' F='Geometry1.X2+COS(User.Joint1_2Angle)*(User.StartWidth+((User.EndWidth-User.StartWidth)*User.Joint1_2Pcnt))'/><Cell N='Y' V='0.2927771458169585' U='MM' F='Geometry1.Y2+SIN(User.Joint1_2Angle)*(User.StartWidth+((User.EndWidth-User.StartWidth)*User.Joint1_2Pcnt))'/></Row><Row T='LineTo' IX='3'><Cell N='X' V='0.8325608515085982' U='MM' F='Geometry1.X3+COS(User.Joint2_3Angle)*(User.StartWidth+((User.EndWidth-User.StartWidth)*User.Joint2_3Pcnt))'/><Cell N='Y' V='0.01438779596231789' U='MM' F='Geometry1.Y3+SIN(User.Joint2_3Angle)*(User.StartWidth+((User.EndWidth-User.StartWidth)*User.Joint2_3Pcnt))'/></Row><Row T='LineTo' IX='4'><Cell N='X' V='1.097605392949217' U='MM' F='Geometry1.X4+COS(User.Joint3_4Angle)*(User.StartWidth+((User.EndWidth-User.StartWidth)*User.Joint3_4Pcnt))'/><Cell N='Y' V='0.0938112272087195' U='MM' F='Geometry1.Y4+SIN(User.Joint3_4Angle)*(User.StartWidth+((User.EndWidth-User.StartWidth)*User.Joint3_4Pcnt))'/></Row><Row T='LineTo' IX='5'><Cell N='X' V='1.097605392949217' U='MM' F='Geometry1.X5+COS(User.Joint4_5Angle)*(User.StartWidth+((User.EndWidth-User.StartWidth)*User.Joint4_5Pcnt))'/><Cell N='Y' V='0.0938112272087195' U='MM' F='Geometry1.Y5+SIN(User.Joint4_5Angle)*(User.StartWidth+((User.EndWidth-User.StartWidth)*User.Joint4_5Pcnt))'/></Row><Row T='LineTo' IX='6'><Cell N='X' V='1.097605392949217' U='MM' F='Geometry1.X6+COS(User.Joint5_6Angle)*(User.StartWidth+((User.EndWidth-User.StartWidth)*User.Joint5_6Pcnt))'/><Cell N='Y' V='0.0938112272087195' U='MM' F='Geometry1.Y6+SIN(User.Joint5_6Angle)*(User.StartWidth+((User.EndWidth-User.StartWidth)*User.Joint5_6Pcnt))'/></Row><Row T='LineTo' IX='7'><Cell N='X' V='1.097605392949217' U='MM' F='Geometry1.X7+COS(User.Joint6_7Angle)*(User.StartWidth+((User.EndWidth-User.StartWidth)*User.Joint6_7Pcnt))'/><Cell N='Y' V='0.0938112272087195' U='MM' F='Geometry1.Y7+SIN(User.Joint6_7Angle)*(User.StartWidth+((User.EndWidth-User.StartWidth)*User.Joint6_7Pcnt))'/></Row><Row T='LineTo' IX='8'><Cell N='X' V='1.097605392949217' U='MM' F='Geometry1.X8+COS(User.Joint7_8Angle)*(User.StartWidth+((User.EndWidth-User.StartWidth)*User.Joint7_8Pcnt))'/><Cell N='Y' V='0.0938112272087195' U='MM' F='Geometry1.Y8+SIN(User.Joint7_8Angle)*(User.StartWidth+((User.EndWidth-User.StartWidth)*User.Joint7_8Pcnt))'/></Row><Row T='LineTo' IX='9'><Cell N='X' V='1.097605392949217' U='MM' F='Geometry1.X9+COS(User.Joint8_9Angle)*(User.StartWidth+((User.EndWidth-User.StartWidth)*User.Joint8_9Pcnt))'/><Cell N='Y' V='0.0938112272087195' U='MM' F='Geometry1.Y9+SIN(User.Joint8_9Angle)*(User.StartWidth+((User.EndWidth-User.StartWidth)*User.Joint8_9Pcnt))'/></Row><Row T='LineTo' IX='10'><Cell N='X' V='1.127387485297351' U='MM' F='IF(User.DrawType&lt;&gt;3,Width,Width+COS(User.ArrowFeatherAngle)*User.ArrowFeatherDist)'/><Cell N='Y' V='0' F='IF(User.DrawType&lt;&gt;3,0,SIN(User.ArrowFeatherAngle)*User.ArrowFeatherDist)'/></Row><Row T='LineTo' IX='11'><Cell N='X' V='1.127387485297351' U='MM' F='IF(User.DrawType&lt;&gt;3,Width,Width+COS(User.LastAngle)*0.2IN*DropOnPageScale)'/><Cell N='Y' V='0' F='IF(User.DrawType&lt;&gt;3,0,SIN(User.LastAngle)*0.2IN*DropOnPageScale)'/></Row><Row T='LineTo' IX='12'><Cell N='X' V='1.127387485297351' U='MM' F='IF(User.DrawType&lt;&gt;3,Width,Controls.Row_11)'/><Cell N='Y' V='0' F='IF(User.DrawType&lt;&gt;3,0,Controls.Row_11.Y)'/></Row><Row T='LineTo' IX='13'><Cell N='X' V='1.157169577645485' U='MM' F='Geometry1.X9+COS(User.Joint8_9Angle+180DEG)*(User.StartWidth+((User.EndWidth-User.StartWidth)*User.Joint8_9Pcnt))'/><Cell N='Y' V='-0.09381122720871929' U='MM' F='Geometry1.Y9+SIN(User.Joint8_9Angle+180DEG)*(User.StartWidth+((User.EndWidth-User.StartWidth)*User.Joint8_9Pcnt))'/></Row><Row T='LineTo' IX='14'><Cell N='X' V='1.157169577645485' U='MM' F='Geometry1.X8+COS(User.Joint7_8Angle+180DEG)*(User.StartWidth+((User.EndWidth-User.StartWidth)*User.Joint7_8Pcnt))'/><Cell N='Y' V='-0.09381122720871929' U='MM' F='Geometry1.Y8+SIN(User.Joint7_8Angle+180DEG)*(User.StartWidth+((User.EndWidth-User.StartWidth)*User.Joint7_8Pcnt))'/></Row><Row T='LineTo' IX='15'><Cell N='X' V='1.157169577645485' U='MM' F='Geometry1.X7+COS(User.Joint6_7Angle+180DEG)*(User.StartWidth+((User.EndWidth-User.StartWidth)*User.Joint6_7Pcnt))'/><Cell N='Y' V='-0.09381122720871929' U='MM' F='Geometry1.Y7+SIN(User.Joint6_7Angle+180DEG)*(User.StartWidth+((User.EndWidth-User.StartWidth)*User.Joint6_7Pcnt))'/></Row><Row T='LineTo' IX='16'><Cell N='X' V='1.157169577645485' U='MM' F='Geometry1.X6+COS(User.Joint5_6Angle+180DEG)*(User.StartWidth+((User.EndWidth-User.StartWidth)*User.Joint5_6Pcnt))'/><Cell N='Y' V='-0.09381122720871929' U='MM' F='Geometry1.Y6+SIN(User.Joint5_6Angle+180DEG)*(User.StartWidth+((User.EndWidth-User.StartWidth)*User.Joint5_6Pcnt))'/></Row><Row T='LineTo' IX='17'><Cell N='X' V='1.157169577645485' U='MM' F='Geometry1.X5+COS(User.Joint4_5Angle+180DEG)*(User.StartWidth+((User.EndWidth-User.StartWidth)*User.Joint4_5Pcnt))'/><Cell N='Y' V='-0.09381122720871929' U='MM' F='Geometry1.Y5+SIN(User.Joint4_5Angle+180DEG)*(User.StartWidth+((User.EndWidth-User.StartWidth)*User.Joint4_5Pcnt))'/></Row><Row T='LineTo' IX='18'><Cell N='X' V='1.157169577645485' U='MM' F='Geometry1.X4+COS(User.Joint3_4Angle+180DEG)*(User.StartWidth+((User.EndWidth-User.StartWidth)*User.Joint3_4Pcnt))'/><Cell N='Y' V='-0.09381122720871929' U='MM' F='Geometry1.Y4+SIN(User.Joint3_4Angle+180DEG)*(User.StartWidth+((User.EndWidth-User.StartWidth)*User.Joint3_4Pcnt))'/></Row><Row T='LineTo' IX='19'><Cell N='X' V='0.8021510021725611' U='MM' F='Geometry1.X3+COS(User.Joint2_3Angle+180DEG)*(User.StartWidth+((User.EndWidth-User.StartWidth)*User.Joint2_3Pcnt))'/><Cell N='Y' V='-0.2112381896631054' U='MM' F='Geometry1.Y3+SIN(User.Joint2_3Angle+180DEG)*(User.StartWidth+((User.EndWidth-User.StartWidth)*User.Joint2_3Pcnt))'/></Row><Row T='LineTo' IX='20'><Cell N='X' V='0.4079111320607232' U='MM' F='Geometry1.X2+COS(User.Joint1_2Angle+180DEG)*(User.StartWidth+((User.EndWidth-User.StartWidth)*User.Joint1_2Pcnt))'/><Cell N='Y' V='0.02218348410430121' U='MM' F='Geometry1.Y2+SIN(User.Joint1_2Angle+180DEG)*(User.StartWidth+((User.EndWidth-User.StartWidth)*User.Joint1_2Pcnt))'/></Row><Row T='LineTo' IX='21'><Cell N='X' V='0' U='MM' F='-Controls.Row_9'/><Cell N='Y' V='-0.1574803149606299' U='MM' F='-Controls.Row_9.Y'/></Row><Row T='LineTo' IX='22'><Cell N='X' V='0' U='MM' F='Geometry3.X1'/><Cell N='Y' V='0.1574803149606299' U='MM' F='Geometry3.Y1'/></Row><Row T='LineTo' IX='23'><Cell N='X' V='0' U='MM' F='Width*0'/><Cell N='Y' V='0' U='MM' F='Height*0'/></Row><Row T='LineTo' IX='24'><Cell N='X' V='0' U='MM' F='Width*0'/><Cell N='Y' V='0' U='MM' F='Height*0'/></Row></Section><Section N='Geometry' IX='3'><Cell N='NoFill' V='0'/><Cell N='NoLine' V='0'/><Cell N='NoShow' V='1' F='IF(AND(User.SegmentType=2,User.DrawType&gt;1),FALSE,TRUE)'/><Cell N='NoSnap' V='0'/><Cell N='NoQuickDrag' V='0'/><Row T='MoveTo' IX='1'><Cell N='X' V='0' U='MM' F='Geometry3.X1'/><Cell N='Y' V='0.1574803149606299' U='MM' F='Geometry3.Y1'/></Row><Row T='NURBSTo' IX='2'><Cell N='X' V='1.097605392949217' U='MM' F='Geometry3.X9'/><Cell N='Y' V='0.0938112272087195' U='MM' F='Geometry3.Y9'/><Cell N='A' V='0.9'/><Cell N='B' V='1'/><Cell N='C' V='0'/><Cell N='D' V='1'/><Cell N='E' V='NURBS(1, 3, 1, 1, 0,0.15748031496063,0,1, 0.43762948191229,0.29277714581696,0,1, 0.8325608515086,0.014387795962318,0,1, 1.0976053929492,0.09381122720872,0.2,1, 1.0976053929492,0.09381122720872,0.3,1, 1.0976053929492,0.09381122720872,0.4,1, 1.0976053929492,0.09381122720872,0.5,1, 1.0976053929492,0.09381122720872,0.6,1, 1.0976053929492,0.09381122720872,0.7,1, 1.0976053929492,0.09381122720872,0.8,1)' U='NURBS' F='NURBS(1,3,1,1,Geometry3.X1,Geometry3.Y1,0,1,Geometry3.X2,Geometry3.Y2,0,1,Geometry3.X3,Geometry3.Y3,0,1,Geometry3.X4,Geometry3.Y4,0.2,1,Geometry3.X5,Geometry3.Y5,0.3,1,Geometry3.X6,Geometry3.Y6,0.4,1,Geometry3.X7,Geometry3.Y7,0.5,1,Geometry3.X8,Geometry3.Y8,0.6,1,Geometry3.X9,Geometry3.Y9,0.7,1,Geometry3.X9,Geometry3.Y9,0.8,1)'/></Row><Row T='LineTo' IX='3'><Cell N='X' V='1.127387485297351' U='MM' F='Geometry3.X10'/><Cell N='Y' V='0' F='Geometry3.Y10'/></Row><Row T='LineTo' IX='4'><Cell N='X' V='1.127387485297351' U='MM' F='Geometry3.X11'/><Cell N='Y' V='0' F='Geometry3.Y11'/></Row><Row T='LineTo' IX='5'><Cell N='X' V='1.127387485297351' U='MM' F='Geometry3.X12'/><Cell N='Y' V='0' F='Geometry3.Y12'/></Row><Row T='LineTo' IX='6'><Cell N='X' V='1.157169577645485' U='MM' F='Geometry3.X13'/><Cell N='Y' V='-0.09381122720871929' U='MM' F='Geometry3.Y13'/></Row><Row T='NURBSTo' IX='7'><Cell N='X' V='0' U='MM' F='Geometry3.X21'/><Cell N='Y' V='-0.1574803149606299' U='MM' F='Geometry3.Y21'/><Cell N='A' V='0.9'/><Cell N='B' V='1'/><Cell N='C' V='0'/><Cell N='D' V='1'/><Cell N='E' V='NURBS(1, 3, 1, 1, 1.1571695776455,-0.093811227208719,0,1, 1.1571695776455,-0.093811227208719,0,1, 1.1571695776455,-0.093811227208719,0,1, 1.1571695776455,-0.093811227208719,0.2,1, 1.1571695776455,-0.093811227208719,0.3,1, 1.1571695776455,-0.093811227208719,0.4,1, 0.80215100217256,-0.21123818966311,0.5,1, 0.40791113206072,0.022183484104301,0.6,1, 0,-0.15748031496063,0.7,1, 0,-0.15748031496063,0.8,1)' U='NURBS' F='NURBS(1,3,1,1,Geometry3.X14,Geometry3.Y14,0,1,Geometry3.X14,Geometry3.Y14,0,1,Geometry3.X15,Geometry3.Y15,0,1,Geometry3.X16,Geometry3.Y16,0.2,1,Geometry3.X17,Geometry3.Y17,0.3,1,Geometry3.X18,Geometry3.Y18,0.4,1,Geometry3.X19,Geometry3.Y19,0.5,1,Geometry3.X20,Geometry3.Y20,0.6,1,Geometry3.X21,Geometry3.Y21,0.7,1,Geometry3.X21,Geometry3.Y21,0.8,1)'/></Row><Row T='LineTo' IX='8'><Cell N='X' V='0' U='MM' F='Geometry4.X1'/><Cell N='Y' V='0.1574803149606299' U='MM' F='Geometry4.Y1'/></Row></Section></Shape></Shapes></MasterContents>
