# Supplementary material for: Health-related quality of life of long-term patients receiving opioid agonist therapy: a nested prospective cohort study in Norway
Source: Subst Abuse Treat Prev Policy. 2020 Sep 3;15:68. doi: 10.1186/s13011-020-00309-y (PMC7469909; doi:10.1186/s13011-020-00309-y)
Supplement: Supplementary file 1 — Additional file 1. OAT = opioid agonist therapy. Flow chart of study sample. [file 13011_2020_309_MOESM1_ESM.vsdx › visio/windows.xml]

<?xml version='1.0' encoding='utf-8' ?>
<Windows ClientWidth='1920' ClientHeight='820' xmlns='http://schemas.microsoft.com/office/visio/2012/main' xmlns:r='http://schemas.openxmlformats.org/officeDocument/2006/relationships' xml:space='preserve'><Window ID='0' WindowType='Drawing' WindowState='1073741824' WindowLeft='-9' WindowTop='-38' WindowWidth='1938' WindowHeight='867' ContainerType='Page' Page='0' ViewScale='1.143' ViewCenterX='4.1411490230388' ViewCenterY='8.6249635462234'><ShowRulers>1</ShowRulers><ShowGrid>0</ShowGrid><ShowPageBreaks>1</ShowPageBreaks><ShowGuides>1</ShowGuides><ShowConnectionPoints>1</ShowConnectionPoints><GlueSettings>9</GlueSettings><SnapSettings>65847</SnapSettings><SnapExtensions>34</SnapExtensions><SnapAngles/><DynamicGridEnabled>1</DynamicGridEnabled><TabSplitterPos>0.5</TabSplitterPos></Window><Window ID='1' WindowType='Stencil' WindowState='1025' WindowLeft='0' WindowTop='-10' WindowWidth='129' WindowHeight='649' Document='C:\Program Files (x86)\Microsoft Office\Office16\visio content\1044\BASFLO_M.VSSX' ParentWindow='0'><StencilGroup>10</StencilGroup><StencilGroupPos>1</StencilGroupPos></Window><Window ID='2' WindowType='Stencil' WindowState='1025' WindowLeft='0' WindowTop='-10' WindowWidth='129' WindowHeight='649' Document='C:\Program Files (x86)\Microsoft Office\Office16\visio content\1044\ARROWS_M.VSSX' ParentWindow='0'><StencilGroup>10</StencilGroup><StencilGroupPos>2</StencilGroupPos></Window></Windows>
