# Supplementary material for: Health-related quality of life of long-term patients receiving opioid agonist therapy: a nested prospective cohort study in Norway
Source: Subst Abuse Treat Prev Policy. 2020 Sep 3;15:68. doi: 10.1186/s13011-020-00309-y (PMC7469909; doi:10.1186/s13011-020-00309-y)
Supplement: Supplementary file 1 — Additional file 1. OAT = opioid agonist therapy. Flow chart of study sample. [file 13011_2020_309_MOESM1_ESM.vsdx › docProps/app.xml]

<?xml version="1.0" encoding="UTF-8" standalone="yes"?>
<Properties xmlns="http://schemas.openxmlformats.org/officeDocument/2006/extended-properties" xmlns:vt="http://schemas.openxmlformats.org/officeDocument/2006/docPropsVTypes"><Template></Template><Application>Microsoft Visio</Application><ScaleCrop>false</ScaleCrop><HeadingPairs><vt:vector size="4" baseType="variant"><vt:variant><vt:lpstr>Sider</vt:lpstr></vt:variant><vt:variant><vt:i4>1</vt:i4></vt:variant><vt:variant><vt:lpstr>Originaler</vt:lpstr></vt:variant><vt:variant><vt:i4>5</vt:i4></vt:variant></vt:vector></HeadingPairs><TitlesOfParts><vt:vector size="6" baseType="lpstr"><vt:lpstr>Side-1</vt:lpstr><vt:lpstr>Prosess</vt:lpstr><vt:lpstr>Dynamisk kobling</vt:lpstr><vt:lpstr>Flere linjer</vt:lpstr><vt:lpstr>Moderne pil</vt:lpstr><vt:lpstr>Enkel pil</vt:lpstr></vt:vector></TitlesOfParts><Manager></Manager><Company>Helse Vest</Company><LinksUpToDate>false</LinksUpToDate><SharedDoc>false</SharedDoc><HyperlinkBase></HyperlinkBase><HyperlinksChanged>false</HyperlinksChanged><AppVersion>16.0000</AppVersion></Properties>
