# Supplementary material for: Health-related quality of life of long-term patients receiving opioid agonist therapy: a nested prospective cohort study in Norway
Source: Subst Abuse Treat Prev Policy. 2020 Sep 3;15:68. doi: 10.1186/s13011-020-00309-y (PMC7469909; doi:10.1186/s13011-020-00309-y)
Supplement: Supplementary file 1 — Additional file 1. OAT = opioid agonist therapy. Flow chart of study sample. [file 13011_2020_309_MOESM1_ESM.vsdx › docProps/core.xml]

<?xml version="1.0" encoding="UTF-8" standalone="yes"?>
<cp:coreProperties xmlns:cp="http://schemas.openxmlformats.org/package/2006/metadata/core-properties" xmlns:dc="http://purl.org/dc/elements/1.1/" xmlns:dcterms="http://purl.org/dc/terms/" xmlns:dcmitype="http://purl.org/dc/dcmitype/" xmlns:xsi="http://www.w3.org/2001/XMLSchema-instance"><dc:title></dc:title><dc:subject></dc:subject><dc:creator>Aas, Christer Frode</dc:creator><cp:keywords></cp:keywords><dc:description></dc:description><cp:lastModifiedBy>Aas, Christer Frode</cp:lastModifiedBy><cp:lastPrinted>2020-04-08T16:47:09Z</cp:lastPrinted><dcterms:created xsi:type="dcterms:W3CDTF">2020-04-08T16:47:09Z</dcterms:created><dcterms:modified xsi:type="dcterms:W3CDTF">2020-07-21T10:21:13Z</dcterms:modified><cp:category></cp:category><dc:language>nb-NO</dc:language></cp:coreProperties>
