# Supplementary material for: Health-related quality of life of long-term patients receiving opioid agonist therapy: a nested prospective cohort study in Norway
Source: Subst Abuse Treat Prev Policy. 2020 Sep 3;15:68. doi: 10.1186/s13011-020-00309-y (PMC7469909; doi:10.1186/s13011-020-00309-y)
Supplement: Supplementary file 2 — Additional file 2. EQ-5D-5L, descriptive health profile at baseline (frequencies and proportions reported by dimensions and level). OAT = opioid agonist therapy, CI = confidence interval. * = total number of respondents. 8 patients who missed data on one dimension were included in the analysis. ** = long acting morphine sulphate and other opioid prescriptions. [file 13011_2020_309_MOESM2_ESM.xlsx]

## Sheet: Ark1
Additional file 2: EQ-5D-5L, descriptive health profile at baseline (frequencies and proportions reported by dimensions and level)
Number of observations: 609*
							Frequency and percentage of OAT population reporting levels 1 to 5 by dimension and by age group
Frequency and percentage of OAT population reporting levels 1 to 5 by dimension									Age groups, n (%)
EQ-5D Dimension		No.	Percent	Mean (95% CI)	Total:		EQ-5D Dimension		<25	26-40	41-60	≥61	Total (%):
	Level 1	378	62.1		62.1			Level 1	12 (66.7)	159 (67.1)	195 (59.8)	12 (42.9)	378 (62.1)
	Level 2	119	19.5		19.5			Level 2	4 (22.2)	40 (16.9)	71 (21.8)	4 (14.3)	119 (19.5)
Mobility	Level 3	49	8.1	1.7 (1.6-1.8)	8.1		Mobility	Level 3	2 (11.1)	18 (7.6)	25 (7.7)	4 (14.3)	49 (8.0)
	Level 4	59	9.7		9.7			Level 4	0 (0)	18 (7.6)	33 (10.1)	8 (28.6)	59 (9.7)
	Level 5	3	0.5		0.5			Level 5	0 (0)	1 (0.4)	2 (0.6)	0 (0)	3 (0.5)
	Level 1	517	84.9		84.9			Level 1	16 (88.9)	201 (84.8)	275 (84.4)	25 (89.3)	517 (84.9)
	Level 2	56	9.2		9.2			Level 2	1 (5.6)	24 (10.1)	29 (8.9)	2 (7.1)	56 (9.2)
Self-care	Level 3	18	2.9	1.3 (1.2-1.3)	2.9		Self-care	Level 3	0 (0)	7 (3.0)	11 (3.4)	0 (0)	18 (3.0)
	Level 4	15	2.5		2.5			Level 4	1 (5.6)	3 (1.3)	10 (3.1)	1 (3.6)	15 (2.5)
	Level 5	2	0.2		0.2			Level 5	0 (0)	1 (0.4)	1 (0.3)	0 (0)	2 (0.3)
	Level 1	350	57.5		57.5			Level 1	12 (66.7)	141 (59.5)	186 (57.1)	11 (39.3)	350 (57.5)
	Level 2	129	21.2		21.2			Level 2	3 (16.7)	50 (21.1)	68 (20.9)	8 (28.6)	129 (21.2)
Usual activity	Level 3	64	10.5	1.8 (1.7-1.9)	10.5		Usual activity	Level 3	1 (5.6)	23 (9.7)	36 (11.0)	4 (14.3)	64 (10.5)
	Level 4	58	9.5		9.5			Level 4	1 (5.6)	20 (8.4)	34 (10.4)	3 (10.7)	58 (9.5)
	Level 5	5	0.8		0.8			Level 5	1 (5.6)	1 (0.4)	2 (0.6)	1 (3.6)	5 (0.8)
	Level 1	218	35.8		35.8			Level 1	7 (38.9)	84 (35.4)	119 (36.5)	8 (28.6)	218 (35.8)
	Level 2	142	23.3		23.3			Level 2	5 (27.8)	66 (27.8)	69 (21.2)	2 (7.1)	142 (23.3)
Pain/Discomfort	Level 3	127	20.9	2.3 (2.2-2.4)	20.9		Pain/Discomfort	Level 3	4 (22.2)	46 (19.4)	68 (20.9)	9 (32.1)	127 (20.9)
	Level 4	92	15.1		15.1			Level 4	1 (5.6)	29 (12.2)	55 (16.9)	7 (25.0)	92 (15.1)
	Level 5	29	4.8		4.8			Level 5	1 (5.6)	11 (4.6)	15 (4.6)	2 (7.1)	29 (4.8)
	Level 1	137	22.5		22.5			Level 1	5 (27.8)	55 (23.2)	69 (21.2)	8 (28.6)	137 (22.5)
	Level 2	157	25.8		25.8			Level 2	4 (22.2)	66 (27.8)	81 (24.8)	6 (21.4)	157 (25.8)
Anxiety/Depression	Level 3	136	22.3	2.7 (2.6-2.8)	22.3		Anxiety/Depression	Level 3	8 (44.4)	52 (21.9)	71 (21.8)	5 (17.9)	136 (22.3)
	Level 4	132	21.7		21.7			Level 4	1 (5.6)	44 (18.6)	81 (24.8)	6 (21.4)	132 (21.7)
	Level 5	45	7.4		7.4			Level 5	0 (0)	18 (7.6)	24 (7.4)	3 (10.7)	45 (7.4)
EQ-5D Dimension		Female, n 177	Male n 432	Total (%):			Frequency and percentage of OAT population reporting levels 1 to 5 by dimension and by OAT medication
	Level 1	94 (53.1)	284 (65.7)	378 (62.1)			N=588		OAT medication, n (%)
	Level 2	38 (21.5)	81 (18.8)	119 (19.5)			EQ-5D Dimension		Methadone	Buprenorph	Bupren/nalox	Other**	Total (%):
Mobility	Level 3	15 (8.5)	34 (7.9)	49 (8.0)				Level 1	116 (52.0)	217 (65.8)	18 (75.0)	8 (72.7)	359 (61.1)
	Level 4	28 (15.8)	31 (7.2)	59 (9.7)				Level 2	53 (23.89	62 (18.8)	2 (8.3)	1 (9.1)	118 (20.1)
	Level 5	1 (0.6)	2 (0.5)	3 (0.5)			Mobility	Level 3	23 (10.3)	26 (7.9)	0 (0)	0 (0)	49 (8.3)
	Level 1	146 (82.5)	371 (85.9)	517 (84.9)				Level 4	29 (13.0)	24 (7.3)	3 (12.5)	2 (18.2)	58 (9.9)
	Level 2	19 (10.7)	37 (8.6)	56 (9.2)				Level 5	1 (0.4)	1 (0.3)	1 (4.2)	0 (0)	3 (0.5)
Self-care	Level 3	3 (1.7)	15 (3.5)	18 (3.0)				Level 1	172 (77.1)	292 (88.5)	24 (100)	10 (90.9)	498 (84.7)
	Level 4	7 (4.0)	8 (1.9)	15 (2.5)				Level 2	30 (13.5)	24 (7.3)	0 (0)	0 (0)	54 (9.2)
	Level 5	1 (0.6)	1 (0.2)	2 (0.3)			Self-care	Level 3	12 (5.4)	6 (1.8)	0 (0)	0 (0)	18 (3.1)
	Level 1	92 (52.0)	258 (59.7)	350 (57.5)				Level 4	6 (2.7)	8 (2.4)	0 (0)	1 (9.1)	15 (2.6)
	Level 2	41 (23.2)	88 (20.4)	129 (21.2)				Level 5	2 (0.9)	0 (0)	0 (0)	0 (0)	2 (0.3)
Usual activity	Level 3	21 (11.9)	43 (10.0)	64 (10.5)				Level 1	117 (52.5)	196 (59.4)	17 (70.8)	8 (72.7)	338 (57.5)
	Level 4	19 (10.7)	39 (9.0)	58 (9.5)				Level 2	48 (21.5)	67 (20.3)	4 (16.7)	2 (18.2)	121 (20.6)
	Level 5	2 (1.1)	3 (0.7)	5 (0.8)			Usual activity	Level 3	28 (12.6)	33 (10.0)	2 (8.3)	0 (0)	63 (10.7)
	Level 1	52 (29.4)	166 (38.4)	218 (35.8)				Level 4	27 (12.1)	30 (9.1)	0 (0)	1 (9.1)	58 (9.9)
	Level 2	41 (23.2)	101 (23.4)	142 (23.3)				Level 5	1 (0.4)	3 (0.9)	1 (4.2)	0 (0)	5 (0.8)
Pain/Discomfort	Level 3	40 (22.6)	87 (20.1)	127 (20.9)				Level 1	70 (31.4)	122 (37.0)	9 (37.5)	4 (36.4)	205 (34.9)
	Level 4	32 (18.1)	60 (13.9)	92 (15.1)				Level 2	43 (19.3)	83 (25.2)	9 (37.5)	1 (9.1)	136 (23.1)
	Level 5	11 (6.2)	18 (4.2)	29 (4.8)			Pain/Discomfort	Level 3	58 (26.0)	61 (18.5)	4 (16.7)	3 (27.3)	126 (21.4)
	Level 1	27 (15.3)	110 (25.5)	137 (22.5)				Level 4	35 (15.7)	53 (16.1)	1 (4.2)	2 (18.2)	91 (15.5)
	Level 2	49 (27.7)	108 (25.0)	157 (25.8)				Level 5	16 (7.2)	11 (3.3)	1 (4.2)	1 (9.1)	29 (4.9)
Anxiety/Depression	Level 3	45 (25.4)	91 (21.1)	136 (22.3)				Level 1	34 (15.2)	85 (25.8)	6 (25.0)	3 (27.3)	128 (21.8)
	Level 4	40 (22.6)	92 (21.3)	132 (21.7)				Level 2	47 (21.1)	90 (27.3)	9 (37.5)	2 (18.2)	148 (25.2)
	Level 5	15 (8.5)	30 (6.9)	45 (7.4)			Anxiety/Depression	Level 3	49 (22.0)	77 (23.3)	5 (5.2)	2 (18.2)	133 (22.6)
								Level 4	72 (32.3)	54 (16.4)	2 (8.3)	4 (36.4)	132 (22.4)
								Level 5	20 (9.0)	23 (7.0)	2 (8.3)	0 (0)	45 (7.7)
